# Supplementary material for: CircPan3 Promotes the Ghrelin System and Chondrocyte Autophagy by Sponging miR-667-5p During Rat Osteoarthritis Pathogenesis
Source: Front Cell Dev Biol. 2021 Nov 19;9:719898. doi: 10.3389/fcell.2021.719898 (PMC8640465; doi:10.3389/fcell.2021.719898)
Supplement: Supplementary file 1 [file Table_1.XLS]

## Sheet: sheet 1
Supplementary Table 1 A total of 933 circular RNAs were identified between the negative control and IL-1β-treated chondrocytes.
circRNA_ID	geneID	NC-Expression	IL-1β-Expression	NC-TPM	IL-1β-TPM	log2 Ratio(IL-1β/NC)	Up-Down-Regulation(IL_1b/NC)	P-value	FDR
chr7:139461703|139469960	Col2a1,	0	21	0.001	11877.8	23.502	Up	6.95e-11	6.49e-08
chr7:139466514|139467378	Col2a1,	0	12	0.001	6787.33	22.694	Up	1.32e-06	0.000410782
chr17:5559657|5571375	Agtpbp1,	0	7	0.001	3959.28	21.917	Up	0.000314662	0.0733949
chr10:35876013|35876397	Hnrnph1,	0	7	0.001	3959.28	21.917	Up	0.000314662	0.0587159
chr4:99489315|99494425	7SK,U6,5S_rRNA,U7,SNORA17,U1,U4,Metazoa_SRP,SNORA3,SNORA44,U2,SNORA73,LOC100360260,LOC100362150,	0	7	0.001	3959.28	21.917	Up	0.000314662	0.0489299
chr17:43639854|43640060	Hist1h1c,	0	6	0.001	3393.66	21.694	Up	0.000940246	0.0974722
chr19:56720223|56721427	Nup133,	0	6	0.001	3393.66	21.694	Up	0.000940246	0.087725
chr6:132551396|132555729	Evl,	0	6	0.001	3393.66	21.694	Up	0.000940246	0.07975
chr18:27412774|27413116	Brd8,	0	6	0.001	3393.66	21.694	Up	0.000940246	0.0731041
chr13:101502509|101503027	Disp1,	0	6	0.001	3393.66	21.694	Up	0.000940246	0.0674807
chrX:123718252|123720910	Upf3b,	0	6	0.001	3393.66	21.694	Up	0.000940246	0.0626607
chr16:22715018|22787198	U6,5S_rRNA,SNORA48,SNORA17,SNORA15,uc_338,7SK,U1,U4,RNaseP_nuc,SNORA70,	0	6	0.001	3393.66	21.694	Up	0.000940246	0.0584833
chr14:46643734|46649897	U6,7SK,U1,5S_rRNA,SNORA19,SNORA17,U4,U2,SNORA70,SCARNA23,RNaseP_nuc,U7,pRNA,	0	6	0.001	3393.66	21.694	Up	0.000940246	0.0548281
chr5:62081720|62093458	Anp32b,	0	6	0.001	3393.66	21.694	Up	0.000940246	0.0516029
chr5:72119820|72124022	Rad23b,	0	5	0.001	2828.05	21.431	Up	0.00280958	0.131067
chr4:157436084|157436610	Ptms,	0	5	0.001	2828.05	21.431	Up	0.00280958	0.124826
chr3:62719200|62733674	Agps,	0	5	0.001	2828.05	21.431	Up	0.00280958	0.119152
chr20:4896892|4921063	7SK,SNORA17,U2,U6,Tap2,RT1-CE2,RT1-CE4,AABR07044408.1,Tnf,Ltb,	0	5	0.001	2828.05	21.431	Up	0.00280958	0.113971
chr6:12179226|12194014	U2,U6,7SK,U1,U4,SNORA17,5S_rRNA,Eif3h,SNORD113,	0	5	0.001	2828.05	21.431	Up	0.00280958	0.109222
chr10:82750580|82751318	Col1a1,	0	5	0.001	2828.05	21.431	Up	0.00280958	0.104854
chr12:13879069|13884323	Tnrc18,	0	5	0.001	2828.05	21.431	Up	0.00280958	0.100821
chr13:107733302|107749528	Kcnk2,	0	5	0.001	2828.05	21.431	Up	0.00280958	0.0970866
chrX:24890571|24932969	RNaseP_nuc,U2,U6,SNORA42,Y_RNA,5S_rRNA,U1,SNORA26,SNORA70,7SK,U7,	0	5	0.001	2828.05	21.431	Up	0.00280958	0.0936192
chr5:47408681|47409532	7SK,SNORA17,Metazoa_SRP,SNORA40,U6,U4,SNORA2,U1,5S_rRNA,SNORA15,U7,RNaseP_nuc,SNORA73,	0	4	0.001	2262.44	21.109	Up	0.00839534	0.223796
chr2:20488617|20531444	5_8S_rRNA,5S_rRNA,U6,SNORA24,SNORA17,U4,U1,RNaseP_nuc,Ssbp2,	0	4	0.001	2262.44	21.109	Up	0.00839534	0.217579
chr4:64889575|64899587	Creb3l2,	0	4	0.001	2262.44	21.109	Up	0.00839534	0.211699
chr1:43797777|43806044	Cnksr3,	0	4	0.001	2262.44	21.109	Up	0.00839534	0.206128
chr15:27739023|27739233	RNaseP_nuc,	0	4	0.001	2262.44	21.109	Up	0.00839534	0.200842
chr17:19160994|19321551	U4,U6,SNORA17,7SK,5S_rRNA,	0	4	0.001	2262.44	21.109	Up	0.00839534	0.195821
chr12:25442325|25447480	Gtf2i,	0	4	0.001	2262.44	21.109	Up	0.00839534	0.191045
chr13:74512346|74520636	Ralgps2,	0	4	0.001	2262.44	21.109	Up	0.00839534	0.186496
chr9:55402212|55402851	SNORA44,U1,U6,U7,SNORA48,7SK,SNORA17,5S_rRNA,Metazoa_SRP,U2,U4,SNORA51,Tmeff2,	0	4	0.001	2262.44	21.109	Up	0.00839534	0.182159
chr7:64959567|64961215	Irak3,	0	4	0.001	2262.44	21.109	Up	0.00839534	0.178019
chr10:37764317|37764822	RGD1310352,	0	4	0.001	2262.44	21.109	Up	0.00839534	0.174063
chr15:18796338|18805630	Flnb,	0	4	0.001	2262.44	21.109	Up	0.00839534	0.170279
chr19:47019991|47053599	U6,5S_rRNA,SNORA17,7SK,U4,U1,Y_RNA,	0	4	0.001	2262.44	21.109	Up	0.00839534	0.166656
chr2:124187476|124205983	Spata5,	0	4	0.001	2262.44	21.109	Up	0.00839534	0.163184
chr1:185306404|185307538	Pik3c2a,	0	4	0.001	2262.44	21.109	Up	0.00839534	0.159854
chr7:139461703|139466567	Col2a1,	0	4	0.001	2262.44	21.109	Up	0.00839534	0.156657
chr20:3851627|3852599	Col11a2,	0	4	0.001	2262.44	21.109	Up	0.00839534	0.153585
chr5:127160496|127165240	Glis1,	0	4	0.001	2262.44	21.109	Up	0.00839534	0.150632
chr6:23554728|23563843	Ppp1cb,	0	4	0.001	2262.44	21.109	Up	0.00839534	0.14779
chr1:44343617|44358928	Tiam2,	0	3	0.001	1696.83	20.694	Up	0.0250862	0.339209
chr7:140828965|140829261	U6,U1,U12,SNORA70,Kcnh3,	0	3	0.001	1696.83	20.694	Up	0.0250862	0.334363
chr20:5851258|5853847	Srpk1,	0	3	0.001	1696.83	20.694	Up	0.0250862	0.329654
chr18:29633808|29634585	Hars2,	0	3	0.001	1696.83	20.694	Up	0.0250862	0.325075
chr13:35597462|35608096	Epb4.1l5,	0	3	0.001	1696.83	20.694	Up	0.0250862	0.320622
chr8:70317585|70324895	U6,U4,SNORA17,7SK,U1,SNORA8,SNORA32,5S_rRNA,SNORA44,SNORA2,uc_338,SNORA70,U7,U2,SNORA61,SNORD113,	0	3	0.001	1696.83	20.694	Up	0.0250862	0.31629
chr3:124088433|124093457	Smox,	0	3	0.001	1696.83	20.694	Up	0.0250862	0.312072
chr4:64894605|64899587	Creb3l2,	0	3	0.001	1696.83	20.694	Up	0.0250862	0.307966
chr9:54232163|54257387	Gls,	0	3	0.001	1696.83	20.694	Up	0.0250862	0.303967
chr7:139457464|139464532	Col2a1,	0	3	0.001	1696.83	20.694	Up	0.0250862	0.30007
chr2:216888004|216900514	Col11a1,	0	3	0.001	1696.83	20.694	Up	0.0250862	0.296271
chr20:5377360|5416741	7SK,SNORA17,U2,U6,RT1-A1,	0	3	0.001	1696.83	20.694	Up	0.0250862	0.292568
chr4:96732982|96810129	Prdm5,	0	3	0.001	1696.83	20.694	Up	0.0250862	0.288956
chr7:72800253|72804218	Mtdh,	0	3	0.001	1696.83	20.694	Up	0.0250862	0.285432
chr8:26290097|26294259	Herpud2,	0	3	0.001	1696.83	20.694	Up	0.0250862	0.281993
chr9:113386175|113416653	Rab31,	0	3	0.001	1696.83	20.694	Up	0.0250862	0.278636
chr10:4213518|4233192	Snx29,	0	3	0.001	1696.83	20.694	Up	0.0250862	0.275358
chr2:49155620|49170023	Parp8,	0	3	0.001	1696.83	20.694	Up	0.0250862	0.272156
chr17:27592203|27602936	Rreb1,	0	3	0.001	1696.83	20.694	Up	0.0250862	0.269028
chr20:12339749|12342262	Slc19a1,	0	3	0.001	1696.83	20.694	Up	0.0250862	0.265971
chr2:113247767|113345579	5_8S_rRNA,5S_rRNA,U6,SNORA24,SNORA17,U4,U1,7SK,SNORA32,SNORA15,LOC100909885,SNORA51,SNORA44,U6atac,Metazoa_SRP,U7,SNORA2,U2,	0	3	0.001	1696.83	20.694	Up	0.0250862	0.262982
chr8:109044546|109052504	Stag1,	0	3	0.001	1696.83	20.694	Up	0.0250862	0.26006
chr5:22717443|22738059	Asph,	0	3	0.001	1696.83	20.694	Up	0.0250862	0.257202
chr9:70787138|70787910	Klf7,	0	3	0.001	1696.83	20.694	Up	0.0250862	0.254407
chr19:55882755|55886776	Spg7,	0	3	0.001	1696.83	20.694	Up	0.0250862	0.251671
chr3:51187491|51198927	Cobll1,	0	3	0.001	1696.83	20.694	Up	0.0250862	0.248994
chr5:22761571|22764952	Asph,	0	3	0.001	1696.83	20.694	Up	0.0250862	0.246373
chr1:220039308|220049075	SNORA32,U6,SNORA17,SNORA42,RNaseP_nuc,U4,5S_rRNA,SNORA24,U1,SNORA20,7SK,U2,SNORA44,Ears2,SNORA51,SNORA19,	0	3	0.001	1696.83	20.694	Up	0.0250862	0.243807
chr7:122189909|122190787	Adsl,	0	3	0.001	1696.83	20.694	Up	0.0250862	0.241293
chr1:45923228|46014665	Arid1b,	0	3	0.001	1696.83	20.694	Up	0.0250862	0.238831
chr19:22172781|22179584	Phkb,	0	3	0.001	1696.83	20.694	Up	0.0250862	0.236418
chr7:58367966|58371220	5_8S_rRNA,U6,7SK,SNORA17,SNORA26,5S_rRNA,U1,U4,U6atac,U7,U2,SNORA24,SNORA73,SNORA48,Zfc3h1,	0	3	0.001	1696.83	20.694	Up	0.0250862	0.234054
chr5:75975497|75984046	AI314180,	0	3	0.001	1696.83	20.694	Up	0.0250862	0.231737
chr17:12322146|12322408	Auh,	0	3	0.001	1696.83	20.694	Up	0.0250862	0.229465
chr5:136420692|136447778	Eri3,	0	3	0.001	1696.83	20.694	Up	0.0250862	0.227237
chr7:58367935|58371196	5_8S_rRNA,U6,7SK,SNORA17,SNORA26,5S_rRNA,U1,U4,U6atac,U7,U2,SNORA24,SNORA73,SNORA48,Zfc3h1,	0	3	0.001	1696.83	20.694	Up	0.0250862	0.225052
chr8:13085939|13090209	Amotl1,	0	3	0.001	1696.83	20.694	Up	0.0250862	0.222909
chr6:137924572|137936007	Mta1,	0	3	0.001	1696.83	20.694	Up	0.0250862	0.220806
chr10:95311195|95315537	Bptf,	0	3	0.001	1696.83	20.694	Up	0.0250862	0.218742
chr6:828602|907083	Crim1,	0	3	0.001	1696.83	20.694	Up	0.0250862	0.216717
chr3:162506117|162508987	Zmynd8,	0	3	0.001	1696.83	20.694	Up	0.0250862	0.214729
chr20:4095936|4118506	7SK,SNORA17,U2,U6,C4a,Tap2,	0	3	0.001	1696.83	20.694	Up	0.0250862	0.212777
chr14:10786399|10794860	Lin54,	0	3	0.001	1696.83	20.694	Up	0.0250862	0.21086
chr4:152526403|152536014	Wnk1,	0	3	0.001	1696.83	20.694	Up	0.0250862	0.208977
chr8:124353233|124355370	Tgfbr2,	0	2	0.001	1131.22	20.109	Up	0.074961	0.52193
chrX:63177769|63195572	Zfx,	0	2	0.001	1131.22	20.109	Up	0.074961	0.518064
chr5:139975010|139976610	Col9a2,	0	2	0.001	1131.22	20.109	Up	0.074961	0.514255
chr12:23521300|23523839	Prkrip1,	0	2	0.001	1131.22	20.109	Up	0.074961	0.510501
chr10:74471246|74480363	Trim37,	0	2	0.001	1131.22	20.109	Up	0.074961	0.506802
chr18:61308852|61311205	Zfp532,	0	2	0.001	1131.22	20.109	Up	0.074961	0.503155
chr7:126970756|126979759	Gramd4,	0	2	0.001	1131.22	20.109	Up	0.074961	0.499562
chr19:25970956|25971483	Farsa,	0	2	0.001	1131.22	20.109	Up	0.074961	0.496019
chr17:63265406|63279012	U4,U6,SNORA17,7SK,U2,RNaseP_nuc,	0	2	0.001	1131.22	20.109	Up	0.074961	0.492525
chr11:46324401|46341113	Abi3bp,	0	2	0.001	1131.22	20.109	Up	0.074961	0.489081
chr20:27409750|27415954	Tet1,	0	2	0.001	1131.22	20.109	Up	0.074961	0.485685
chr2:49109238|49112006	Parp8,	0	2	0.001	1131.22	20.109	Up	0.074961	0.482335
chr1:278698312|278749829	Atrnl1,	0	2	0.001	1131.22	20.109	Up	0.074961	0.479032
chr19:17306076|17306879	Rbl2,	0	2	0.001	1131.22	20.109	Up	0.074961	0.475773
chr8:65745192|65754110	Uaca,	0	2	0.001	1131.22	20.109	Up	0.074961	0.472558
chr1:147789044|147797021	SNORA32,U6,SNORA36,SNORA17,SNORA70,SNORA73,U7,SNORA42,RNaseP_nuc,U4,5S_rRNA,SNORA21,SNORA24,U1,SNORA20,7SK,Metazoa_SRP,U2,SNORA43,SNORA2,SNORD116,LOC100360056,SNORA44,Cyp2c6v1,	0	2	0.001	1131.22	20.109	Up	0.074961	0.469387
chr7:30382502|30388657	Actr6,	0	2	0.001	1131.22	20.109	Up	0.074961	0.466257
chr8:23508992|23524947	AABR07069473.1,	0	2	0.001	1131.22	20.109	Up	0.074961	0.46317
chr17:81173780|81187710	Hacd1,	0	2	0.001	1131.22	20.109	Up	0.074961	0.460122
chr14:28856160|28856393	Adgrl3,	0	2	0.001	1131.22	20.109	Up	0.074961	0.457115
chr9:113534327|113535129	Ppp4r1,	0	2	0.001	1131.22	20.109	Up	0.074961	0.454147
chr1:79807301|79810373	Ccdc61,	0	2	0.001	1131.22	20.109	Up	0.074961	0.451217
chr10:63908528|63915032	Ywhae,	0	2	0.001	1131.22	20.109	Up	0.074961	0.448324
chr10:95038675|95041468	Smurf2,	0	2	0.001	1131.22	20.109	Up	0.074961	0.445469
chr10:86222510|86227004	5S_rRNA,U1,7SK,U6,SNORA70,SNORA44,SNORA42,SNORA19,SNORA48,SNORA67,U2,SNORA26,U6atac,SNORA21,	0	2	0.001	1131.22	20.109	Up	0.074961	0.442649
chr7:144826166|144826352	Cbx5,	0	2	0.001	1131.22	20.109	Up	0.074961	0.439865
chr12:47084346|47092139	Coq5,	0	2	0.001	1131.22	20.109	Up	0.074961	0.437116
chr16:58956807|58962366	U6,5S_rRNA,SNORA17,SNORA15,uc_338,7SK,U1,U4,SNORA70,U7,SNORA2,	0	2	0.001	1131.22	20.109	Up	0.074961	0.434401
chr8:60441497|60443706	Scaper,	0	2	0.001	1131.22	20.109	Up	0.0362594	0.346882
chr8:129617811|129627374	U6,SNORA17,7SK,5S_rRNA,SNORA2,	0	2	0.001	1131.22	20.109	Up	0.074961	0.429071
chr1:101367699|101368460	Snrnp70,	0	2	0.001	1131.22	20.109	Up	0.074961	0.426455
chr13:41720151|41722239	Actr3,	0	2	0.001	1131.22	20.109	Up	0.074961	0.42387
chr18:59190041|59192425	Wdr7,	0	2	0.001	1131.22	20.109	Up	0.074961	0.421317
chr11:7355304|7358799	Gbe1,	0	2	0.001	1131.22	20.109	Up	0.074961	0.418794
chr19:10788035|10789787	Rspry1,	0	2	0.001	1131.22	20.109	Up	0.074961	0.416301
chr10:67040709|67040849	Rab11fip4,	0	2	0.001	1131.22	20.109	Up	0.074961	0.413838
chr19:33010738|33064405	Slc10a7,	0	2	0.001	1131.22	20.109	Up	0.074961	0.411404
chr10:38622808|38633058	Hspa4,	0	2	0.001	1131.22	20.109	Up	0.074961	0.408998
chr15:48268665|48284550	U6,7SK,SNORA70,SNORA17,U1,U4,5S_rRNA,SNORA5,	0	2	0.001	1131.22	20.109	Up	0.074961	0.40662
chr2:216994073|216996171	Col11a1,	0	2	0.001	1131.22	20.109	Up	0.074961	0.404269
chr10:3298932|3304937	Pdxdc1,	0	2	0.001	1131.22	20.109	Up	0.074961	0.401946
chr17:12626231|12631859	Syk,	0	2	0.001	1131.22	20.109	Up	0.074961	0.399649
chr9:78907654|78912000	Fn1,	0	2	0.001	1131.22	20.109	Up	0.074961	0.397378
chr8:104493052|104514522	Rasa2,	0	2	0.001	1131.22	20.109	Up	0.074961	0.395133
chr20:12666784|12667523	Col6a1,	0	2	0.001	1131.22	20.109	Up	0.074961	0.392914
chr13:101580285|101582341	U6,SNORA17,7SK,5S_rRNA,SNORA36,SNORA70,U7,U1,U5,Disp1,	0	2	0.001	1131.22	20.109	Up	0.074961	0.390719
chr6:105078170|105080571	U6,7SK,U1,U4,SNORA17,5S_rRNA,Eif3h,SNORD113,SNORA32,Slc8a3,	0	2	0.001	1131.22	20.109	Up	0.074961	0.388548
chr16:46839592|46864673	Tenm3,	0	2	0.001	1131.22	20.109	Up	0.074961	0.386401
chr8:56585336|56597269	U6,U4,SNORA17,7SK,U1,SNORA40,SNORA8,SNORA32,5S_rRNA,SNORA44,SNORA2,uc_338,SNORA70,U7,U2,	0	2	0.001	1131.22	20.109	Up	0.074961	0.384278
chr3:67751613|67755221	Nckap1,	0	2	0.001	1131.22	20.109	Up	0.074961	0.382178
chr15:42881186|42881426	Ptk2b,	0	2	0.001	1131.22	20.109	Up	0.074961	0.380101
chr4:67186495|67197178	Mkrn1,	0	2	0.001	1131.22	20.109	Up	0.074961	0.378047
chr13:73615097|73622224	U6,SNORA17,7SK,5S_rRNA,SNORA36,SNORA70,U7,U1,	0	2	0.001	1131.22	20.109	Up	0.074961	0.376014
chr8:26290097|26303578	U6,U4,SNORA17,7SK,U1,SNORA40,SNORA8,SNORA32,5S_rRNA,SNORA44,SNORA2,uc_338,SNORA70,Herpud2,	0	2	0.001	1131.22	20.109	Up	0.074961	0.374003
chr2:224794357|224803455	5S_rRNA,U6,SNORA24,SNORA17,U4,U1,7SK,SNORA15,U6atac,U7,U2,SNORA70,SNORA61,	0	2	0.001	1131.22	20.109	Up	0.074961	0.372014
chr14:46329565|46525571	U6,7SK,U1,5S_rRNA,SNORA19,SNORA17,U4,U2,SNORA70,SCARNA23,RNaseP_nuc,U7,	0	2	0.001	1131.22	20.109	Up	0.074961	0.370046
chr11:60383243|60388137	Cd200,	0	2	0.001	1131.22	20.109	Up	0.074961	0.368098
chr5:156454276|156463365	Eif4g3,	0	2	0.001	1131.22	20.109	Up	0.074961	0.366171
chr8:33252442|33279218	Arhgap32,	0	2	0.001	1131.22	20.109	Up	0.074961	0.364264
chr4:34569949|34602713	Glcci1,	0	2	0.001	1131.22	20.109	Up	0.074961	0.362376
chr17:79761095|79777211	Fam188a,	0	2	0.001	1131.22	20.109	Up	0.074961	0.360508
chr16:58962235|58970178	U6,5S_rRNA,SNORA17,SNORA15,uc_338,7SK,U1,U4,SNORA70,U7,SNORA2,	0	2	0.001	1131.22	20.109	Up	0.074961	0.35866
chr6:137219778|137221271	Akt1,	0	2	0.001	1131.22	20.109	Up	0.074961	0.35683
chr1:239010950|239020027	Gda,	0	2	0.001	1131.22	20.109	Up	0.074961	0.355018
chr3:16676098|16677678	U6,SNORA17,U1,U6atac,U2,SNORA48,uc_338,LOC100361009,	0	2	0.001	1131.22	20.109	Up	0.074961	0.353225
chr11:57442466|57454443	Phldb2,	0	2	0.001	1131.22	20.109	Up	0.074961	0.35145
chr3:148837814|148855356	U6,SNORA17,U1,U2,SNORA48,U4,7SK,Y_RNA,5S_rRNA,SNORA44,Asxl1,	0	2	0.001	1131.22	20.109	Up	0.074961	0.349693
chr8:48538280|48538527	Cbl,	0	2	0.001	1131.22	20.109	Up	0.074961	0.347953
chr4:175718673|175718833	7SK,U6,SNORA17,U1,U4,SNORA3,	0	2	0.001	1131.22	20.109	Up	0.074961	0.346231
chr14:44036919|44051943	U6,7SK,U1,5S_rRNA,SNORA19,SNORA17,U4,U2,SNORA70,SCARNA23,RNaseP_nuc,U7,	0	2	0.001	1131.22	20.109	Up	0.074961	0.344525
chr7:137216397|137256074	Ano6,	0	2	0.001	1131.22	20.109	Up	0.074961	0.342836
chr6:29032002|29038377	Atad2b,	0	2	0.001	1131.22	20.109	Up	0.074961	0.341164
chr2:188301023|188330330	Ash1l,	0	2	0.001	1131.22	20.109	Up	0.074961	0.339508
chr9:111597035|111618959	U6,U7,7SK,SNORA17,5S_rRNA,	0	2	0.001	1131.22	20.109	Up	0.074961	0.337868
chr6:73357940|73361828	Arhgap5,	0	2	0.001	1131.22	20.109	Up	0.074961	0.336243
chr13:41898165|41907307	Slc35f5,	0	2	0.001	1131.22	20.109	Up	0.074961	0.334635
chr6:22033342|22038870	Birc6,	0	2	0.001	1131.22	20.109	Up	0.074961	0.333041
chr14:10689750|10689957	U6,7SK,U1,5S_rRNA,AC099384.2,	0	2	0.001	1131.22	20.109	Up	0.074961	0.331463
chr1:278580846|278749829	Atrnl1,	0	2	0.001	1131.22	20.109	Up	0.074961	0.329899
chr12:28229417|28232908	Auts2,	0	2	0.001	1131.22	20.109	Up	0.074961	0.32835
chr9:96804834|96812078	Agap1,	0	2	0.001	1131.22	20.109	Up	0.074961	0.326816
chr10:110665498|110690679	Tbcd,	0	2	0.001	1131.22	20.109	Up	0.074961	0.325296
chr12:23962944|23968609	U4,U6,SNORA17,5S_rRNA,7SK,U1,SNORA67,Metazoa_SRP,SNORA70,Styxl1,	0	2	0.001	1131.22	20.109	Up	0.074961	0.32379
chr2:112818780|112822692	Ect2,	0	2	0.001	1131.22	20.109	Up	0.074961	0.322298
chr2:217007426|217010517	Col11a1,	0	2	0.001	1131.22	20.109	Up	0.074961	0.320819
chr18:24611733|24614740	Wdr33,	0	2	0.001	1131.22	20.109	Up	0.0362594	0.335692
chr18:15480332|15519559	B4galt6,	0	2	0.001	1131.22	20.109	Up	0.074961	0.317903
chr6:27849930|27863641	U2,U6,7SK,U1,U4,SNORA17,5S_rRNA,Eif3h,SNORD113,SNORA48,	0	2	0.001	1131.22	20.109	Up	0.074961	0.316464
chr6:104798968|104831076	Smoc1,	0	2	0.001	1131.22	20.109	Up	0.074961	0.315039
chr17:43617406|43770346	U4,U6,SNORA17,7SK,5S_rRNA,U1,U2,Hist1h2ail1,Hist1h4b,	0	2	0.001	1131.22	20.109	Up	0.074961	0.313626
chr5:79111658|79130033	Col27a1,	0	2	0.001	1131.22	20.109	Up	0.074961	0.312226
chr4:140870957|140872418	Arl8b,	0	2	0.001	1131.22	20.109	Up	0.074961	0.310838
chr13:95167819|95196402	Akt3,	0	2	0.001	1131.22	20.109	Up	0.074961	0.309463
chr5:21333685|21338572	7SK,SNORA17,Metazoa_SRP,SNORA40,U6,U4,SNORA2,Car8,	0	2	0.001	1131.22	20.109	Up	0.074961	0.3081
chr1:1841452|1846589	Katna1,	0	2	0.001	1131.22	20.109	Up	0.074961	0.306748
chrX:25578174|25578775	Mid1,	0	2	0.001	1131.22	20.109	Up	0.074961	0.305409
chr5:169124695|169130364	Dnajc11,	0	2	0.001	1131.22	20.109	Up	0.074961	0.304081
chr3:59648496|59680308	Sp3,	0	2	0.001	1131.22	20.109	Up	0.074961	0.302765
chr3:13645148|13662380	Mapkap1,	0	2	0.001	1131.22	20.109	Up	0.074961	0.30146
chr1:215745129|215745332	SNORA32,U6,SNORA17,SNORA42,RNaseP_nuc,U4,5S_rRNA,SNORA24,U1,SNORA20,7SK,U2,SNORA44,Ears2,SNORA51,Shank2,Cttn,	0	2	0.001	1131.22	20.109	Up	0.074961	0.300166
chr8:107889395|107890356	Dzip1l,	0	2	0.001	1131.22	20.109	Up	0.074961	0.298883
chr2:224802843|224803455	5S_rRNA,U6,SNORA24,SNORA17,U4,U1,7SK,SNORA15,U6atac,U7,U2,SNORA70,SNORA61,	0	2	0.001	1131.22	20.109	Up	0.074961	0.297611
chr7:9826042|9826424	LOC102549817,	0	2	0.001	1131.22	20.109	Up	0.074961	0.29635
chr8:79234306|79249597	Rfx7,	0	2	0.001	1131.22	20.109	Up	0.074961	0.2951
chr12:23962947|23968609	Styxl1,	0	2	0.001	1131.22	20.109	Up	0.074961	0.29386
chr15:27739014|27739223	RNaseP_nuc,	0	2	0.001	1131.22	20.109	Up	0.074961	0.29263
chr3:64852975|64855919	U6,SNORA17,U1,U6atac,U2,SNORA48,U4,U7,7SK,Metazoa_SRP,Y_RNA,RNaseP_nuc,5S_rRNA,SNORA42,	0	2	0.001	1131.22	20.109	Up	0.074961	0.291411
chr5:57323986|57329304	Nfx1,	0	2	0.001	1131.22	20.109	Up	0.074961	0.290202
chr14:2924636|2924865	Evi5,	0	2	0.001	1131.22	20.109	Up	0.074961	0.289003
chr9:30427689|30427841	Col9a1,	0	2	0.001	1131.22	20.109	Up	0.074961	0.287813
chr4:8223840|8241068	7SK,U6,5S_rRNA,Kmt2e,	0	2	0.001	1131.22	20.109	Up	0.074961	0.286634
chr2:187739418|187739937	5_8S_rRNA,5S_rRNA,U6,SNORA24,SNORA17,U4,U1,7SK,SNORA15,SNORA44,U6atac,U7,U2,SNORA48,SNORA70,SNORA61,Paqr6,	0	2	0.001	1131.22	20.109	Up	0.074961	0.285464
chr17:24040073|24045965	Ranbp9,	0	2	0.001	1131.22	20.109	Up	0.074961	0.284303
chr18:17404077|17496916	RGD1562608,	0	2	0.001	1131.22	20.109	Up	0.074961	0.283152
chr8:59285440|59285620	Dnaja4,	0	2	0.001	1131.22	20.109	Up	0.074961	0.282011
chr5:138635592|138646976	Foxj3,	0	2	0.001	1131.22	20.109	Up	0.074961	0.280878
chr2:24134222|24145892	Ap3b1,	0	2	0.001	1131.22	20.109	Up	0.074961	0.279754
chr10:57520032|57541484	Rabep1,	0	2	0.001	1131.22	20.109	Up	0.074961	0.27864
chr20:14319170|14326640	Specc1l,	0	2	0.001	1131.22	20.109	Up	0.074961	0.277534
chr5:167455211|167455676	Rere,	2	8	568.99	4524.89	2.991	Up	0.00283358	0.0911631
chr6:144211592|144275272	U6,7SK,	3	11	853.485	6221.72	2.866	Up	0.00059488	0.079289
chr12:40329454|40332371	Atxn2,	3	10	853.485	5656.11	2.728	Up	0.00143614	0.0744398
chr14:46329509|46525636	U6,7SK,U1,5S_rRNA,SNORA19,SNORA17,U4,U2,SNORA70,SCARNA23,RNaseP_nuc,U7,	4	12	1137.98	6787.33	2.576	Up	0.000714052	0.0832763
chr18:70254197|70255206	U6,SNORA17,7SK,5S_rRNA,U1,Dcp2,Mbd1,	2	6	568.99	3393.66	2.576	Up	0.0169737	0.268415
chr6:12179226|12179776	U2,U6,7SK,U1,U4,SNORA17,5S_rRNA,Eif3h,SNORD113,	2	6	568.99	3393.66	2.576	Up	0.0169737	0.263941
chr20:47860620|47896656	Sobp,	3	8	853.485	4524.89	2.406	Up	0.00795114	0.231825
chr8:79330088|79347376	Nedd4,	2	5	568.99	2828.05	2.313	Up	0.040144	0.307003
chr14:46329509|46525567	U6,7SK,U1,5S_rRNA,SNORA19,SNORA17,U4,U2,SNORA70,SCARNA23,RNaseP_nuc,U7,	2	5	568.99	2828.05	2.313	Up	0.040144	0.304507
chr4:96732982|96767151	Prdm5,	2	5	568.99	2828.05	2.313	Up	0.040144	0.302051
chr19:34249087|34272145	Arhgap10,	3	7	853.485	3959.28	2.214	Up	0.0181255	0.277231
chr12:43501060|43510832	Med13l,	3	7	853.485	3959.28	2.214	Up	0.0181255	0.272759
chr10:35876034|35876397	Hnrnph1,	4	9	1137.98	5090.5	2.161	Up	0.00834902	0.23605
chr1:267063007|267092775	Sh3pxd2a,	2	4	568.99	2262.44	1.991	Up	0.0920708	0.321731
chr1:134843160|134848903	Chd2,	2	4	568.99	2262.44	1.991	Up	0.0920708	0.32053
chr6:106964709|106966071	U6,7SK,U1,U4,SNORA17,5S_rRNA,Eif3h,SNORD113,SNORA32,SNORA40,Dpf3,	5	10	1422.47	5656.11	1.991	Up	0.0083673	0.229609
chr10:106264856|106265494	Sept9,	2	4	568.99	2262.44	1.991	Up	0.0920708	0.319339
chr4:66172555|66200637	Ubn2,	3	6	853.485	3393.66	1.991	Up	0.0402362	0.300323
chr6:136059672|136071884	Mark3,	2	4	568.99	2262.44	1.991	Up	0.0920708	0.318156
chr11:34495233|34500943	Hlcs,	2	4	568.99	2262.44	1.991	Up	0.0920708	0.316982
chr4:115104274|115106428	Tet3,	3	6	853.485	3393.66	1.991	Up	0.0402362	0.297939
chr17:36610259|36627167	Cdkal1,	2	3	568.99	1696.83	1.576	Up	0.202902	0.560082
chr14:43420839|43430679	U6,7SK,U1,5S_rRNA,SNORA19,SNORA17,U4,U2,SNORA70,SCARNA23,RNaseP_nuc,U7,	2	3	568.99	1696.83	1.576	Up	0.202902	0.558429
chr5:21884147|21895382	Chd7,	2	3	568.99	1696.83	1.576	Up	0.202902	0.556787
chr5:148844953|148845119	Pum1,	2	3	568.99	1696.83	1.576	Up	0.202902	0.555154
chr12:25431710|25435591	Gtf2i,	8	12	2275.96	6787.33	1.576	Up	0.0141379	0.235548
chr14:10786399|10787114	Lin54,	2	3	568.99	1696.83	1.576	Up	0.202902	0.553531
chr8:123340909|123344508	Stt3b,	2	3	568.99	1696.83	1.576	Up	0.202902	0.551917
chr16:2138232|2142317	Slmap,	4	6	1137.98	3393.66	1.576	Up	0.0789298	0.278945
chr14:92057227|92077028	Grb10,	4	6	1137.98	3393.66	1.576	Up	0.0789298	0.277892
chr13:105699059|105701842	Gpatch2,	2	3	568.99	1696.83	1.576	Up	0.202902	0.550313
chr3:45843760|45845123	Tanc1,	3	4	853.485	2262.44	1.406	Up	0.178616	0.501953
chr7:60733754|60737965	Mdm2,	3	4	853.485	2262.44	1.406	Up	0.178616	0.500446
chr12:43501060|43576734	Med13l,	3	4	853.485	2262.44	1.406	Up	0.178616	0.498947
chr10:86908787|86909673	Top2a,	4	5	1137.98	2828.05	1.313	Up	0.155857	0.484717
chr18:6047215|6051719	Ss18,	4	5	1137.98	2828.05	1.313	Up	0.155857	0.483106
chr17:70309152|70310609	Gdi2,	4	5	1137.98	2828.05	1.313	Up	0.155857	0.481506
chr6:19003638|19012898	Cwf19l2,	5	6	1422.47	3393.66	1.254	Up	0.135568	0.428761
chr5:151944769|151947717	Arid1a,	5	6	1422.47	3393.66	1.254	Up	0.135568	0.427313
chr19:34270069|34298610	Arhgap10,	5	6	1422.47	3393.66	1.254	Up	0.135568	0.425874
chr16:23555919|23600154	Psd3,	16	19	4551.92	10746.6	1.239	Up	0.0105014	0.178141
chr9:73798311|73799430	SNORA44,U1,U6,U7,SNORA48,7SK,SNORA17,5S_rRNA,Metazoa_SRP,U2,	6	7	1706.97	3959.28	1.214	Up	0.117809	0.373862
chr7:139466877|139467378	Col2a1,	7	8	1991.46	4524.89	1.184	Up	0.102381	0.349895
chr2:27326041|27333634	Polk,	8	9	2275.96	5090.5	1.161	Up	0.0890178	0.312232
chr10:94615617|94617077	Ern1,	10	11	2844.95	6221.72	1.129	Up	0.067445	0.473129
chr19:25886356|25886887	Nfix,	88	92	25035.6	52036.2	1.056	Up	1.04e-06	0.000483579
chr5:135596270|135608345	Tesk2,	2	2	568.99	1131.22	0.991	Up	0.423686	0.672277
chr14:37579854|37583161	U6,7SK,U1,5S_rRNA,SNORA19,SNORA17,U4,U2,SNORA70,SCARNA23,RNaseP_nuc,Fryl,	2	2	568.99	1131.22	0.991	Up	0.423686	0.671136
chr6:904491|907083	Crim1,	4	4	1137.98	2262.44	0.991	Up	0.29378	0.660474
chr20:3196267|3282058	7SK,SNORA17,U2,U6,C4a,	3	3	853.485	1696.83	0.991	Up	0.350676	0.779002
chr3:166743545|166746478	Tshz2,	4	4	1137.98	2262.44	0.991	Up	0.29378	0.658886
chr14:85057352|85061960	Nf2,	8	8	2275.96	4524.89	0.991	Up	0.154426	0.481871
chr14:44440261|44456717	Smim14,	2	2	568.99	1131.22	0.991	Up	0.423686	0.669998
chr2:197722898|197836197	5S_rRNA,U6,SNORA24,SNORA17,U4,U1,7SK,SNORA15,SNORA44,U6atac,U7,U2,SNORA70,SNORA61,	4	4	1137.98	2262.44	0.991	Up	0.29378	0.657306
chr15:23792824|23793342	Samd4a,	11	11	3129.45	6221.72	0.991	Up	0.0989368	0.339368
chr14:10419799|10420720	U6,7SK,U1,5S_rRNA,	2	2	568.99	1131.22	0.991	Up	0.423686	0.668865
chr10:14680111|14688920	5S_rRNA,U1,7SK,SNORA17,U7,U6,SNORA70,	3	3	853.485	1696.83	0.991	Up	0.350676	0.777151
chr14:17407714|17408515	Uso1,	2	2	568.99	1131.22	0.991	Up	0.423686	0.667735
chr1:193097001|193104538	Tnrc6a,	3	3	853.485	1696.83	0.991	Up	0.350676	0.77531
chr1:166351174|166368428	Fchsd2,	2	2	568.99	1131.22	0.991	Up	0.423686	0.666609
chr14:37238505|37262083	Dcun1d4,	2	2	568.99	1131.22	0.991	Up	0.423686	0.665487
chr5:144038462|144038971	Csf3r,	2	2	568.99	1131.22	0.991	Up	0.423686	0.664368
chr15:61941403|61947640	Lect1,	3	3	853.485	1696.83	0.991	Up	0.350676	0.773477
chr7:138002505|138021168	Slc38a1,	7	7	1991.46	3959.28	0.991	Up	0.18014	0.501702
chr19:37135068|37156898	Cbfb,	3	3	853.485	1696.83	0.991	Up	0.350676	0.771653
chr6:135786660|135797661	Cdc42bpb,	2	2	568.99	1131.22	0.991	Up	0.423686	0.663253
chr14:88724076|88725530	Tns3,	2	2	568.99	1131.22	0.991	Up	0.423686	0.662142
chr8:69105017|69107012	Zwilch,	7	7	1991.46	3959.28	0.991	Up	0.18014	0.500209
chr1:255636891|255637533	Btaf1,	2	2	568.99	1131.22	0.991	Up	0.423686	0.661035
chr16:71013767|71016529	Ash2l,	2	2	568.99	1131.22	0.991	Up	0.423686	0.659932
chr12:9297691|9313769	Pan3,	3	3	853.485	1696.83	0.991	Up	0.350676	0.769837
chr1:200648164|200672411	Fgfr2,	2	2	568.99	1131.22	0.991	Up	0.423686	0.658832
chr2:45801786|45813991	Arl15,	2	2	568.99	1131.22	0.991	Up	0.423686	0.657736
chr18:75203861|75207308	U6,SNORA17,7SK,5S_rRNA,U1,Dcp2,	3	3	853.485	1696.83	0.991	Up	0.350676	0.76803
chr16:17640557|17642224	Sh2d4b,	2	2	568.99	1131.22	0.991	Up	0.423686	0.656643
chr15:109125713|109141568	Pcca,	3	3	853.485	1696.83	0.991	Up	0.350676	0.766231
chr11:24547990|24550752	App,	2	2	568.99	1131.22	0.991	Up	0.423686	0.655554
chr8:28018432|28026404	U6,U4,SNORA17,7SK,U1,SNORA40,SNORA8,SNORA32,5S_rRNA,SNORA44,SNORA2,uc_338,SNORA70,U7,	2	2	568.99	1131.22	0.991	Up	0.423686	0.654469
chr8:130367266|130370921	Nktr,	3	3	853.485	1696.83	0.991	Up	0.350676	0.764441
chr14:38195749|38206899	Nfxl1,	2	2	568.99	1131.22	0.991	Up	0.423686	0.653387
chr13:109442255|109471561	Rps6kc1,	2	2	568.99	1131.22	0.991	Up	0.423686	0.652309
chr5:64346707|64358597	Tmeff1,	8	7	2275.96	3959.28	0.799	Up	0.257898	0.691433
chr9:65361368|65364133	Orc2,	7	6	1991.46	3393.66	0.769	Up	0.30406	0.678679
chr11:34865447|34879143	U4,U7,U6,SNORA17,7SK,5S_rRNA,U1,U2,	6	5	1706.97	2828.05	0.728	Up	0.360774	0.782796
chr3:148837814|148842440	Asxl1,	6	5	1706.97	2828.05	0.728	Up	0.360774	0.780979
chr5:160066006|160070914	Spen,	6	5	1706.97	2828.05	0.728	Up	0.360774	0.779172
chr2:20507150|20531444	Ssbp2,	17	14	4836.41	7918.55	0.711	Up	0.160163	0.491552
chr4:6219912|6222632	7SK,U6,	11	9	3129.45	5090.5	0.702	Up	0.255088	0.685871
chr2:240854068|240867796	5S_rRNA,U6,SNORA17,U1,7SK,SNORA15,U7,U2,	5	4	1422.47	2262.44	0.669	Up	0.4317	0.663552
chr6:80149001|80150524	Trappc6b,	5	4	1422.47	2262.44	0.669	Up	0.4317	0.662461
chr8:71336875|71337745	Zfp609,	20	16	5689.9	9049.77	0.669	Up	0.155863	0.479934
chr12:43576497|43576734	Med13l,	17	13	4836.41	7352.94	0.604	Up	0.236688	0.640087
chr19:34207716|34207946	Arhgap10,	4	3	1137.98	1696.83	0.576	Up	0.522738	0.796919
chr2:33950934|33955969	5_8S_rRNA,5S_rRNA,U6,SNORA24,SNORA17,U4,U1,7SK,SNORA32,SNORA15,	4	3	1137.98	1696.83	0.576	Up	0.522738	0.795619
chr6:9405093|9434931	Srbd1,	4	3	1137.98	1696.83	0.576	Up	0.522738	0.794323
chr4:8223840|8239403	Kmt2e,	4	3	1137.98	1696.83	0.576	Up	0.522738	0.793032
chr10:96672236|96679543	Cep112,	16	12	4551.92	6787.33	0.576	Up	0.272698	0.616047
chr11:34612627|34614139	Ttc3,	11	8	3129.45	4524.89	0.532	Up	0.388192	0.834523
chr11:34611539|34614139	U4,U7,U6,SNORA17,7SK,5S_rRNA,U1,U2,Ttc3,	7	5	1991.46	2828.05	0.506	Up	0.489208	0.749476
chr7:66761911|66763153	Mon2,	3	2	853.485	1131.22	0.406	Up	0.644472	0.691936
chr7:2558105|2558739	Rbms2,	3	2	853.485	1131.22	0.406	Up	0.644472	0.691141
chr14:36341464|36341713	Scfd2,	6	4	1706.97	2262.44	0.406	Up	0.584642	0.881213
chr3:161474539|161487731	Ncoa5,	3	2	853.485	1131.22	0.406	Up	0.644472	0.690347
chr14:84812462|84813991	U6,7SK,U1,5S_rRNA,SNORA19,SNORA17,U4,RNaseP_nuc,U7,SNORA18,Mtmr3,	3	2	853.485	1131.22	0.406	Up	0.644472	0.689555
chr7:139465916|139467794	Col2a1,	3	2	853.485	1131.22	0.406	Up	0.644472	0.688766
chr16:19805426|19805902	U6,5S_rRNA,SNORA48,SNORA17,SNORA15,uc_338,7SK,U1,U4,	3	2	853.485	1131.22	0.406	Up	0.644472	0.687978
chr10:110680099|110690679	Tbcd,	9	6	2560.45	3393.66	0.406	Up	0.532732	0.806881
chr6:124625936|124629605	Rps6ka5,	6	4	1706.97	2262.44	0.406	Up	0.584642	0.879792
chr9:96769379|96775060	Agap1,	3	2	853.485	1131.22	0.406	Up	0.644472	0.687191
chr1:203272587|203286711	SNORA32,U6,SNORA17,SNORA42,RNaseP_nuc,U4,5S_rRNA,SNORA24,U1,SNORA20,7SK,Metazoa_SRP,U2,SNORA44,Ears2,	3	2	853.485	1131.22	0.406	Up	0.644472	0.686407
chr19:30869716|30870010	Gab1,	3	2	853.485	1131.22	0.406	Up	0.644472	0.685624
chr1:154439745|154447475	Picalm,	3	2	853.485	1131.22	0.406	Up	0.644472	0.684843
chr11:29967593|29992834	Tiam1,	3	2	853.485	1131.22	0.406	Up	0.644472	0.684064
chr3:112752502|112762808	Ttbk2,	3	2	853.485	1131.22	0.406	Up	0.644472	0.683287
chr1:220039308|220040146	SNORA32,U6,SNORA17,SNORA42,RNaseP_nuc,U4,5S_rRNA,SNORA24,U1,SNORA20,7SK,U2,SNORA44,Ears2,SNORA51,SNORA19,Rbm4b,	6	4	1706.97	2262.44	0.406	Up	0.584642	0.878375
chr7:28987514|28992637	Gnptab,	3	2	853.485	1131.22	0.406	Up	0.644472	0.682511
chr4:152921913|152925673	Kdm5a,	3	2	853.485	1131.22	0.406	Up	0.644472	0.681737
chr17:16124900|16129065	Fam120a,	3	2	853.485	1131.22	0.406	Up	0.644472	0.680965
chr16:21238049|21238306	Gatad2a,	11	7	3129.45	3959.28	0.339	Up	0.567168	0.857646
chr1:165646261|165654319	Rab6a,	11	7	3129.45	3959.28	0.339	Up	0.567168	0.856258
chr1:164931730|164947123	Rnf169,	19	12	5405.4	6787.33	0.328	Up	0.495502	0.757874
chr2:195795435|195795666	Snx27,	8	5	2275.96	2828.05	0.313	Up	0.628066	0.67744
chr1:233464787|233469856	U6,SNORA17,SNORA42,RNaseP_nuc,U4,5S_rRNA,SNORA24,U1,SNORA20,7SK,U2,SNORA44,Ears2,SNORA51,SNORA19,U6atac,Gnaq,	8	5	2275.96	2828.05	0.313	Up	0.628066	0.676658
chr17:85036937|85057912	Dnajc1,	5	3	1422.47	1696.83	0.254	Up	0.705906	0.740844
chr10:73854212|73857079	Rps6kb1,	5	3	1422.47	1696.83	0.254	Up	0.705906	0.740012
chr12:40388299|40397763	U4,U6,SNORA17,5S_rRNA,7SK,U1,SNORA70,Brap,	10	6	2844.95	3393.66	0.254	Up	0.660732	0.697356
chr11:10020678|10022991	Robo1,	5	3	1422.47	1696.83	0.254	Up	0.705906	0.739181
chr6:105078168|105080571	U6,7SK,U1,U4,SNORA17,5S_rRNA,Eif3h,SNORD113,SNORA32,Slc8a3,	10	6	2844.95	3393.66	0.254	Up	0.660732	0.696568
chr9:18653895|18660843	Runx2,	64	38	18207.7	21493.2	0.239	Up	0.398202	0.633997
chr12:29985632|29988732	Rabgef1,	12	7	3413.94	3959.28	0.214	Up	0.686488	0.722904
chr1:204959173|204961691	SNORA32,U6,SNORA17,SNORA42,RNaseP_nuc,U4,5S_rRNA,SNORA24,U1,SNORA20,7SK,Metazoa_SRP,U2,SNORA44,Ears2,	26	15	7396.87	8484.16	0.198	Up	0.627182	0.677269
chr1:164046102|164064815	Uvrag,	7	4	1991.46	2262.44	0.184	Up	0.744548	0.777028
chr5:136437825|136447778	Eri3,	7	4	1991.46	2262.44	0.184	Up	0.744548	0.77616
chr9:94463647|94481167	Gigyf2,	180	101	51209.1	57126.7	0.158	Up	0.367768	0.792442
chr14:46649088|46649882	U6,7SK,U1,5S_rRNA,SNORA19,SNORA17,U4,U2,SNORA70,SCARNA23,RNaseP_nuc,U7,pRNA,	15	0	4267.43	0.001	-22.025	Down	0.00294948	0.0917288
chr12:628708|632694	N4bp2l2,	14	0	3982.93	0.001	-21.925	Down	0.00443304	0.13342
chr5:148835226|148836445	Pum1,	12	0	3413.94	0.001	-21.703	Down	0.0100141	0.173021
chr3:54547246|54566332	Stk39,	11	0	3129.45	0.001	-21.577	Down	0.015051	0.246362
chr17:76245627|76265943	Upf2,	11	0	3129.45	0.001	-21.577	Down	0.015051	0.242114
chr18:61323689|61340634	Zfp532,	10	0	2844.95	0.001	-21.44	Down	0.0226216	0.335015
chr1:220032746|220034697	SNORA32,U6,SNORA17,SNORA42,RNaseP_nuc,U4,5S_rRNA,SNORA24,U1,SNORA20,7SK,U2,SNORA44,Ears2,SNORA51,SNORA19,Rbm4b,	10	0	2844.95	0.001	-21.44	Down	0.0226216	0.329781
chr17:29730437|29757605	Cdyl,	10	0	2844.95	0.001	-21.44	Down	0.0226216	0.324707
chr5:168944838|168947498	7SK,SNORA17,U6,Camta1,	10	0	2844.95	0.001	-21.44	Down	0.0226216	0.319787
chr10:92474821|92476192	5S_rRNA,U1,7SK,U6,SNORA70,SNORA42,SNORA19,SNORA48,SNORA67,U2,SNORA26,U6atac,	10	0	2844.95	0.001	-21.44	Down	0.0226216	0.315014
chr10:16724062|16730140	Crebrf,	10	0	2844.95	0.001	-21.44	Down	0.0226216	0.310382
chr8:104504801|104514522	Rasa2,	9	0	2560.45	0.001	-21.288	Down	0.0339998	0.280724
chr10:29318809|29319752	Pwwp2a,	9	0	2560.45	0.001	-21.288	Down	0.0339998	0.278262
chr4:99275917|99277560	Rmnd5a,	9	0	2560.45	0.001	-21.288	Down	0.0339998	0.275842
chr10:82753666|82756676	Col1a1,	9	0	2560.45	0.001	-21.288	Down	0.0339998	0.273464
chr4:157436084|157436371	Ptms,	9	0	2560.45	0.001	-21.288	Down	0.0339998	0.271127
chr5:156396700|156416316	7SK,SNORA17,U6,U1,SNORA15,Eif4g3,	9	0	2560.45	0.001	-21.288	Down	0.0339998	0.268829
chr3:94396940|94398038	Hipk3,	9	0	2560.45	0.001	-21.288	Down	0.0339998	0.26657
chr9:113918918|113927885	U6,U7,7SK,SNORA17,Wash1,	8	0	2275.96	0.001	-21.118	Down	0.0511014	0.372481
chr2:184309074|184309661	Fbxw7,	8	0	2275.96	0.001	-21.118	Down	0.0511014	0.369594
chr11:89175425|89180448	Spidr,	8	0	2275.96	0.001	-21.118	Down	0.0511014	0.366751
chr16:3060713|3064512	Fam208a,	8	0	2275.96	0.001	-21.118	Down	0.0511014	0.363951
chr10:11626519|11627228	Crebbp,	7	0	1991.46	0.001	-20.925	Down	0.0768046	0.283236
chr7:139458980|139462147	Col2a1,	7	0	1991.46	0.001	-20.925	Down	0.0768046	0.282121
chr4:145061557|145063825	Setd5,	7	0	1991.46	0.001	-20.925	Down	0.0768046	0.281014
chr6:144189453|144275272	U6,7SK,	7	0	1991.46	0.001	-20.925	Down	0.0768046	0.279917
chr2:22264781|22267377	Serinc5,	7	0	1991.46	0.001	-20.925	Down	0.0768046	0.278828
chr17:43639788|43639940	Hist1h1c,	7	0	1991.46	0.001	-20.925	Down	0.0768046	0.277747
chr4:178349959|178389965	Sox5,	7	0	1991.46	0.001	-20.925	Down	0.0768046	0.276674
chr4:147869323|147869704	Plxnd1,	7	0	1991.46	0.001	-20.925	Down	0.0768046	0.27561
chr19:55118679|55121209	Zfpm1,	7	0	1991.46	0.001	-20.925	Down	0.0420742	0.186477
chr10:35816390|35817012	Canx,	7	0	1991.46	0.001	-20.925	Down	0.0768046	0.273506
chr11:24479964|24498116	App,	7	0	1991.46	0.001	-20.925	Down	0.0768046	0.272467
chr12:39627016|39635912	Anapc7,	6	0	1706.97	0.001	-20.703	Down	0.115436	0.393074
chr15:55151603|55209058	Rb1,	6	0	1706.97	0.001	-20.703	Down	0.115436	0.391644
chr18:75429814|75430443	U6,SNORA17,7SK,5S_rRNA,U1,Dcp2,	6	0	1706.97	0.001	-20.703	Down	0.115436	0.390225
chr18:31461554|31463598	Rnf14,	6	0	1706.97	0.001	-20.703	Down	0.115436	0.388816
chr10:65065614|65066693	Myo18a,	6	0	1706.97	0.001	-20.703	Down	0.115436	0.387418
chr10:82751901|82755801	Col1a1,	6	0	1706.97	0.001	-20.703	Down	0.115436	0.386029
chr20:48249296|48250002	Bend3,	6	0	1706.97	0.001	-20.703	Down	0.115436	0.384651
chr14:43420839|43461320	U6,7SK,U1,5S_rRNA,SNORA19,SNORA17,U4,U2,SNORA70,SCARNA23,RNaseP_nuc,U7,	6	0	1706.97	0.001	-20.703	Down	0.115436	0.383282
chr13:83636128|83638054	Dcaf6,	6	0	1706.97	0.001	-20.703	Down	0.115436	0.381923
chr3:172518176|172524861	U6,U1,U4,5S_rRNA,Nelfcd,	6	0	1706.97	0.001	-20.703	Down	0.115436	0.380573
chr2:183464286|183464562	Fhdc1,	6	0	1706.97	0.001	-20.703	Down	0.115436	0.379233
chr19:39176540|39199683	Sntb2,	6	0	1706.97	0.001	-20.703	Down	0.115436	0.377902
chr10:82756914|82757163	Col1a1,	6	0	1706.97	0.001	-20.703	Down	0.115436	0.376581
chr14:84739856|84766181	Mtmr3,	6	0	1706.97	0.001	-20.703	Down	0.115436	0.375269
chr11:34861207|34879143	U4,U7,U6,SNORA17,7SK,5S_rRNA,U1,U2,	6	0	1706.97	0.001	-20.703	Down	0.115436	0.373966
chr6:76591791|76599536	U2,U6,7SK,U1,U4,SNORA17,5S_rRNA,Eif3h,SNORD113,SNORA48,SNORA73,Ralgapa1,	6	0	1706.97	0.001	-20.703	Down	0.115436	0.372672
chr8:72138878|72148728	Herc1,	6	0	1706.97	0.001	-20.703	Down	0.115436	0.371387
chr18:60572935|60578301	Nedd4l,	6	0	1706.97	0.001	-20.703	Down	0.115436	0.370111
chr1:166351174|166378796	Fchsd2,	6	0	1706.97	0.001	-20.703	Down	0.115436	0.368843
chr9:11209034|11219449	Uxs1,	6	0	1706.97	0.001	-20.703	Down	0.115436	0.367584
chr2:150755405|150756431	5_8S_rRNA,5S_rRNA,U6,SNORA24,SNORA17,U4,U1,7SK,SNORA32,SNORA15,SNORA44,U6atac,U7,SNORA2,U2,SNORA48,SNORA70,SNORD22,	5	0	1422.47	0.001	-20.44	Down	0.1735	0.530738
chr6:124596541|124629605	Rps6ka5,	5	0	1422.47	0.001	-20.44	Down	0.1735	0.529004
chr10:63332239|63332486	Cpd,	5	0	1422.47	0.001	-20.44	Down	0.1735	0.527281
chr20:5090501|5090805	Abhd16a,	5	0	1422.47	0.001	-20.44	Down	0.1735	0.525569
chr8:100006687|100009017	Plod2,	5	0	1422.47	0.001	-20.44	Down	0.1735	0.523868
chr2:212420957|212429470	Vav3,	5	0	1422.47	0.001	-20.44	Down	0.1735	0.522178
chr5:136420692|136471341	Eri3,	5	0	1422.47	0.001	-20.44	Down	0.1735	0.520499
chr4:66322916|66331714	Luc7l2,	5	0	1422.47	0.001	-20.44	Down	0.1735	0.518831
chr9:96746440|96751314	Agap1,	5	0	1422.47	0.001	-20.44	Down	0.1735	0.517173
chr10:103586432|103677527	5S_rRNA,7SK,U6,SNORA70,SNORA19,SNORA48,U2,SNORA26,	5	0	1422.47	0.001	-20.44	Down	0.1735	0.515526
chr20:12784683|12785573	Col6a2,	5	0	1422.47	0.001	-20.44	Down	0.1735	0.513889
chr6:124651885|124677509	Rps6ka5,	5	0	1422.47	0.001	-20.44	Down	0.1735	0.512263
chr5:12156802|12172003	Pcmtd1,	5	0	1422.47	0.001	-20.44	Down	0.1735	0.510647
chr3:172517043|172523562	U6,U1,U4,5S_rRNA,Nelfcd,	5	0	1422.47	0.001	-20.44	Down	0.1735	0.509041
chr1:43637223|43638068	Ipcef1,	5	0	1422.47	0.001	-20.44	Down	0.1735	0.507446
chr4:57560121|57561542	Ube2h,	5	0	1422.47	0.001	-20.44	Down	0.1735	0.50586
chr5:148050939|148054556	7SK,SNORA17,U6,U4,U1,SNORA15,SNORA73,SNORA44,	5	0	1422.47	0.001	-20.44	Down	0.1735	0.504284
chr5:158071477|158074209	Tas1r2,	5	0	1422.47	0.001	-20.44	Down	0.1735	0.502718
chr18:77466020|77489468	Atp9b,	5	0	1422.47	0.001	-20.44	Down	0.1735	0.501161
chr14:7186515|7190518	Klhl8,	5	0	1422.47	0.001	-20.44	Down	0.1735	0.499615
chr1:186006551|186009525	Sox6,	5	0	1422.47	0.001	-20.44	Down	0.0453208	0.199227
chr9:78904638|78905434	Fn1,	5	0	1422.47	0.001	-20.44	Down	0.1735	0.496549
chr7:76837537|76845975	5_8S_rRNA,U6,7SK,SNORA17,SNORA26,5S_rRNA,U1,U4,U6atac,U7,U2,SNORA24,SNORA48,SNORA44,Ubr5,	5	0	1422.47	0.001	-20.44	Down	0.1735	0.495031
chr1:141053114|141055207	Abhd2,	5	0	1422.47	0.001	-20.44	Down	0.1735	0.493522
chr8:33312321|33317709	Arhgap32,	5	0	1422.47	0.001	-20.44	Down	0.1735	0.492022
chr1:253120469|253148277	Pank1,	5	0	1422.47	0.001	-20.44	Down	0.1735	0.490531
chr1:277379257|277383623	Nhlrc2,	5	0	1422.47	0.001	-20.44	Down	0.1735	0.489049
chr11:87898055|87899561	Pi4ka,	4	0	1137.98	0.001	-20.118	Down	0.260768	0.697125
chr1:276373381|276384367	Vti1a,	4	0	1137.98	0.001	-20.118	Down	0.260768	0.695133
chr4:183498456|183537970	U6,Dennd5b,	4	0	1137.98	0.001	-20.118	Down	0.260768	0.693153
chr4:79954598|79956766	Dfna5,	4	0	1137.98	0.001	-20.118	Down	0.260768	0.691183
chr19:9683854|9684128	Cnot1,	4	0	1137.98	0.001	-20.118	Down	0.260768	0.689225
chr10:6991635|6992636	5S_rRNA,U1,7SK,Usp7,	4	0	1137.98	0.001	-20.118	Down	0.260768	0.687278
chr10:63412175|63412639	Gosr1,	4	0	1137.98	0.001	-20.118	Down	0.260768	0.685342
chr9:54232163|54235344	Gls,	4	0	1137.98	0.001	-20.118	Down	0.260768	0.683417
chr11:70570466|70585055	Zfp148,	4	0	1137.98	0.001	-20.118	Down	0.260768	0.681503
chr10:57508985|57520192	Rabep1,	4	0	1137.98	0.001	-20.118	Down	0.260768	0.679599
chr19:37135068|37156867	Cbfb,	4	0	1137.98	0.001	-20.118	Down	0.260768	0.677706
chr11:46926229|46930035	Senp7,	4	0	1137.98	0.001	-20.118	Down	0.260768	0.675824
chr9:112023471|112027242	U6,U7,7SK,SNORA17,5S_rRNA,	4	0	1137.98	0.001	-20.118	Down	0.260768	0.673952
chr15:41967686|41976920	U6,7SK,SNORA70,SNORA17,U1,U4,5S_rRNA,SNORA5,	4	0	1137.98	0.001	-20.118	Down	0.260768	0.67209
chr7:62929510|62949077	Msrb3,	4	0	1137.98	0.001	-20.118	Down	0.260768	0.670238
chr4:56642814|56643659	Calu,	4	0	1137.98	0.001	-20.118	Down	0.260768	0.668397
chr15:60892679|60895084	Dgkh,	4	0	1137.98	0.001	-20.118	Down	0.260768	0.666566
chr11:53511143|53519258	U7,U6,SNORA17,7SK,5S_rRNA,U1,U2,	4	0	1137.98	0.001	-20.118	Down	0.260768	0.664745
chr10:57634023|57634588	Dhx33,	4	0	1137.98	0.001	-20.118	Down	0.260768	0.662933
chr7:60397574|60408823	Cpsf6,	4	0	1137.98	0.001	-20.118	Down	0.260768	0.661132
chr12:9309987|9313769	Pan3,	4	0	1137.98	0.001	-20.118	Down	0.260768	0.65934
chr15:52370515|52375430	Xpo7,	4	0	1137.98	0.001	-20.118	Down	0.260768	0.657558
chr18:15480332|15494701	B4galt6,	4	0	1137.98	0.001	-20.118	Down	0.260768	0.655786
chr11:76771291|76783665	Ccdc50,	4	0	1137.98	0.001	-20.118	Down	0.260768	0.654023
chr11:86824053|86829618	Tango2,	4	0	1137.98	0.001	-20.118	Down	0.260768	0.65227
chr4:27281826|27292641	Akap9,	4	0	1137.98	0.001	-20.118	Down	0.260768	0.650526
chr10:30980709|30993573	Clint1,	4	0	1137.98	0.001	-20.118	Down	0.260768	0.648791
chr9:119805160|119807029	Smchd1,	4	0	1137.98	0.001	-20.118	Down	0.260768	0.647065
chr10:86110192|86110496	Med1,	4	0	1137.98	0.001	-20.118	Down	0.260768	0.645349
chr8:13870339|13870742	Taf1d,	4	0	1137.98	0.001	-20.118	Down	0.260768	0.643642
chr3:163592872|163595055	Arfgef2,	4	0	1137.98	0.001	-20.118	Down	0.260768	0.641943
chr19:34249087|34253181	Arhgap10,	4	0	1137.98	0.001	-20.118	Down	0.260768	0.640254
chr3:122130941|122141403	Sirpa,	4	0	1137.98	0.001	-20.118	Down	0.260768	0.638574
chr1:225086648|225087197	Lbhd1,	4	0	1137.98	0.001	-20.118	Down	0.260768	0.636902
chr10:86478582|86481351	Ikzf3,	4	0	1137.98	0.001	-20.118	Down	0.260768	0.635239
chr1:247944245|247945662	RGD1311595,	4	0	1137.98	0.001	-20.118	Down	0.260768	0.633585
chr5:76711755|76728269	Ptbp3,	4	0	1137.98	0.001	-20.118	Down	0.260768	0.631939
chr9:38014670|38022569	Dst,	4	0	1137.98	0.001	-20.118	Down	0.260768	0.630302
chr10:82752455|82752793	Col1a1,	4	0	1137.98	0.001	-20.118	Down	0.260768	0.628673
chr1:45923228|45983943	Arid1b,	4	0	1137.98	0.001	-20.118	Down	0.260768	0.627053
chr11:79763901|79778947	U7,U6,SNORA17,7SK,5S_rRNA,U1,	4	0	1137.98	0.001	-20.118	Down	0.260768	0.625441
chr9:20811699|20817197	Cd2ap,	4	0	1137.98	0.001	-20.118	Down	0.260768	0.623837
chr4:8223840|8242710	Kmt2e,	4	0	1137.98	0.001	-20.118	Down	0.260768	0.622242
chr13:95314757|95348984	U6,SNORA17,7SK,5S_rRNA,SNORA36,SNORA70,U7,U1,U5,	4	0	1137.98	0.001	-20.118	Down	0.260768	0.620654
chr11:34922140|34932316	Dyrk1a,	4	0	1137.98	0.001	-20.118	Down	0.260768	0.619075
chr4:96739878|96745521	Prdm5,	4	0	1137.98	0.001	-20.118	Down	0.260768	0.617504
chr12:9273125|9313769	Pan3,	4	0	1137.98	0.001	-20.118	Down	0.0475362	0.208116
chr9:17795708|17796133	Slc29a1,	4	0	1137.98	0.001	-20.118	Down	0.260768	0.614385
chr13:98365048|98375040	Cdc42bpa,	4	0	1137.98	0.001	-20.118	Down	0.260768	0.612838
chr12:37474837|37478321	Tmed2,	4	0	1137.98	0.001	-20.118	Down	0.260768	0.611298
chr2:140357774|140387503	5_8S_rRNA,5S_rRNA,U6,SNORA24,SNORA17,U4,U1,7SK,SNORA32,SNORA15,SNORA44,U6atac,Metazoa_SRP,U7,SNORA2,U2,SNORA48,SNORA70,SNORD22,Elf2,	4	0	1137.98	0.001	-20.118	Down	0.260768	0.609766
chr17:76260636|76265943	Upf2,	4	0	1137.98	0.001	-20.118	Down	0.260768	0.608241
chr3:124922130|124923235	Cds2,	4	0	1137.98	0.001	-20.118	Down	0.260768	0.606725
chr1:200648164|200671090	Fgfr2,	4	0	1137.98	0.001	-20.118	Down	0.260768	0.605215
chr17:36602134|36627167	Cdkal1,	4	0	1137.98	0.001	-20.118	Down	0.260768	0.603714
chr18:28042792|28048198	Ctnna1,	4	0	1137.98	0.001	-20.118	Down	0.260768	0.602219
chr8:117318623|117334586	Qrich1,	4	0	1137.98	0.001	-20.118	Down	0.260768	0.600732
chr3:119264196|119265879	Trpm7,	4	0	1137.98	0.001	-20.118	Down	0.260768	0.599253
chr1:168945846|168972402	SNORA32,U6,SNORA36,SNORA17,U7,SNORA42,RNaseP_nuc,U4,5S_rRNA,SNORA21,SNORA24,U1,SNORA20,7SK,Metazoa_SRP,U2,SNORD116,LOC100360056,SNORA44,	4	0	1137.98	0.001	-20.118	Down	0.260768	0.59778
chr19:39543248|39545672	Wwp2,	4	0	1137.98	0.001	-20.118	Down	0.260768	0.596315
chr10:5100271|5130612	Clec16a,	4	0	1137.98	0.001	-20.118	Down	0.260768	0.594857
chr20:12787029|12788546	Col6a2,	4	0	1137.98	0.001	-20.118	Down	0.260768	0.593406
chr4:99275917|99291251	Rmnd5a,	4	0	1137.98	0.001	-20.118	Down	0.260768	0.591962
chr11:53545477|53563559	Cd47,	4	0	1137.98	0.001	-20.118	Down	0.260768	0.590526
chr20:12665992|12666307	Col6a1,	3	0	853.485	0.001	-19.703	Down	0.39193	0.840622
chr7:80721364|80745256	Oxr1,	3	0	853.485	0.001	-19.703	Down	0.39193	0.838694
chr7:12596464|12598185	Arid3a,	3	0	853.485	0.001	-19.703	Down	0.39193	0.836775
chr9:11217254|11219449	Uxs1,	3	0	853.485	0.001	-19.703	Down	0.39193	0.834865
chr10:72159834|72160108	Ggnbp2,	3	0	853.485	0.001	-19.703	Down	0.39193	0.832963
chr14:2916698|2924865	U6,Evi5,	3	0	853.485	0.001	-19.703	Down	0.39193	0.83107
chr5:50318351|50319000	Zfp292,	3	0	853.485	0.001	-19.703	Down	0.39193	0.829185
chr10:103586432|103677461	5S_rRNA,7SK,U6,SNORA70,SNORA19,SNORA48,U2,SNORA26,	3	0	853.485	0.001	-19.703	Down	0.39193	0.827309
chr14:2944122|2950658	Evi5,	3	0	853.485	0.001	-19.703	Down	0.39193	0.825442
chr3:23488872|23493868	Ppp6c,	3	0	853.485	0.001	-19.703	Down	0.39193	0.823583
chr8:67808880|67812158	Pias1,	3	0	853.485	0.001	-19.703	Down	0.39193	0.821732
chr7:74333372|74358584	5_8S_rRNA,U6,7SK,SNORA17,SNORA26,5S_rRNA,U1,U4,U6atac,U7,U2,SNORA24,SNORA48,SNORA44,	3	0	853.485	0.001	-19.703	Down	0.39193	0.819889
chr4:58714647|58748928	Mkln1,	3	0	853.485	0.001	-19.703	Down	0.39193	0.818055
chr14:15086543|15091475	Cnot6l,	3	0	853.485	0.001	-19.703	Down	0.39193	0.816229
chr5:144412534|144424287	Ago3,	3	0	853.485	0.001	-19.703	Down	0.39193	0.814411
chr17:84855705|84901793	U6,SNORA17,7SK,	3	0	853.485	0.001	-19.703	Down	0.39193	0.812602
chr11:45487965|45497839	Tomm70a,	3	0	853.485	0.001	-19.703	Down	0.39193	0.8108
chr10:82753666|82754365	Col1a1,	3	0	853.485	0.001	-19.703	Down	0.39193	0.809006
chr4:10770203|10777395	Rsbn1l,	3	0	853.485	0.001	-19.703	Down	0.39193	0.80722
chr3:54547246|54554495	Stk39,	3	0	853.485	0.001	-19.703	Down	0.39193	0.805442
chr19:57064910|57073804	Galnt2,	3	0	853.485	0.001	-19.703	Down	0.39193	0.803672
chr14:34147799|34148578	Exoc1,	3	0	853.485	0.001	-19.703	Down	0.39193	0.801909
chr1:243014234|243047294	Dock8,	3	0	853.485	0.001	-19.703	Down	0.39193	0.800155
chr17:44766667|44766951	Hist1h1b,	3	0	853.485	0.001	-19.703	Down	0.39193	0.798408
chr14:46022102|46027334	Rell1,	3	0	853.485	0.001	-19.703	Down	0.39193	0.796668
chr10:76253114|76254031	Scpep1,	3	0	853.485	0.001	-19.703	Down	0.39193	0.794936
chr1:260791756|260801171	Lcor,	3	0	853.485	0.001	-19.703	Down	0.39193	0.793212
chr11:53562259|53563559	Cd47,	3	0	853.485	0.001	-19.703	Down	0.39193	0.791495
chr15:45437783|45445017	Rnaseh2b,	3	0	853.485	0.001	-19.703	Down	0.39193	0.789786
chr8:70203322|70206310	Rab11a,	3	0	853.485	0.001	-19.703	Down	0.39193	0.788083
chr15:51936366|51944899	Ppp3cc,	3	0	853.485	0.001	-19.703	Down	0.39193	0.786389
chr16:80780733|80793376	Fbxo25,	3	0	853.485	0.001	-19.703	Down	0.39193	0.784701
chr3:93716914|93725447	U6,SNORA17,U1,U2,SNORA48,U4,U7,7SK,Y_RNA,RNaseP_nuc,5S_rRNA,SNORA44,Caprin1,	3	0	853.485	0.001	-19.703	Down	0.39193	0.783021
chr1:8846801|8860029	Vta1,	3	0	853.485	0.001	-19.703	Down	0.39193	0.781348
chr7:52745151|52745558	5_8S_rRNA,U6,7SK,SNORA17,SNORA26,5S_rRNA,U1,U4,U6atac,U7,U2,SNORA24,SNORA73,SNORA48,	3	0	853.485	0.001	-19.703	Down	0.39193	0.779682
chr4:144584805|144605764	Rad18,	3	0	853.485	0.001	-19.703	Down	0.39193	0.778023
chr14:2944122|2946057	Evi5,	3	0	853.485	0.001	-19.703	Down	0.39193	0.776371
chr6:27678120|27686187	Rab10,	3	0	853.485	0.001	-19.703	Down	0.39193	0.774726
chr4:57387152|57396104	Nrf1,	3	0	853.485	0.001	-19.703	Down	0.39193	0.773088
chr1:127881908|127887913	Adamts17,	3	0	853.485	0.001	-19.703	Down	0.39193	0.771457
chr19:22373973|22382073	Itfg1,	3	0	853.485	0.001	-19.703	Down	0.39193	0.769833
chr12:10527308|10534434	U4,U6,SNORA17,5S_rRNA,7SK,U1,SNORA67,Metazoa_SRP,	3	0	853.485	0.001	-19.703	Down	0.39193	0.768216
chr1:251455609|251485480	Pten,	3	0	853.485	0.001	-19.703	Down	0.39193	0.766605
chrX:24915725|24932969	Wwc3,	3	0	853.485	0.001	-19.703	Down	0.39193	0.765001
chr1:244630341|244664389	Smarca2,	3	0	853.485	0.001	-19.703	Down	0.39193	0.763404
chr12:24305883|24309778	Hip1,	3	0	853.485	0.001	-19.703	Down	0.39193	0.761814
chr4:153284052|153289843	Cecr2,	3	0	853.485	0.001	-19.703	Down	0.39193	0.76023
chr8:22862817|22863273	Dock6,	3	0	853.485	0.001	-19.703	Down	0.39193	0.758653
chr8:22600830|22606721	Carm1,	3	0	853.485	0.001	-19.703	Down	0.39193	0.757082
chr9:94463647|94474809	Gigyf2,	3	0	853.485	0.001	-19.703	Down	0.39193	0.755518
chr7:81386433|81437431	Angpt1,	3	0	853.485	0.001	-19.703	Down	0.39193	0.75396
chr2:23399715|23410608	Arsb,	3	0	853.485	0.001	-19.703	Down	0.39193	0.752409
chr1:263633065|263633397	Dnmbp,	3	0	853.485	0.001	-19.703	Down	0.39193	0.750864
chr7:12712565|12721055	5_8S_rRNA,U6,SNORA79,7SK,SNORA17,Hmha1,Palm,	3	0	853.485	0.001	-19.703	Down	0.39193	0.749325
chr1:102952107|102954266	Tsg101,	3	0	853.485	0.001	-19.703	Down	0.39193	0.747793
chr16:23555919|23573530	Psd3,	3	0	853.485	0.001	-19.703	Down	0.39193	0.746267
chr3:6002537|6004232	Brd3,	3	0	853.485	0.001	-19.703	Down	0.39193	0.744747
chr2:251277116|251296836	Col24a1,	3	0	853.485	0.001	-19.703	Down	0.39193	0.743233
chr8:60917720|60920949	Peak1,	3	0	853.485	0.001	-19.703	Down	0.39193	0.741726
chr3:1988750|1998592	Ehmt1,	3	0	853.485	0.001	-19.703	Down	0.39193	0.740224
chr4:77329328|77330465	Ezh2,	3	0	853.485	0.001	-19.703	Down	0.39193	0.738729
chr9:18968464|18970217	SNORA44,U1,U6,U7,SNORA48,7SK,SNORA17,5S_rRNA,Metazoa_SRP,	3	0	853.485	0.001	-19.703	Down	0.39193	0.737239
chr7:60407008|60408823	Cpsf6,	3	0	853.485	0.001	-19.703	Down	0.39193	0.735756
chr18:69647502|69657373	Smad4,	3	0	853.485	0.001	-19.703	Down	0.39193	0.734278
chr4:87017858|87018775	7SK,U6,5S_rRNA,U7,SNORA17,SNORA48,U1,U4,Metazoa_SRP,SNORA3,SNORA44,U2,SNORA73,LOC100360260,Lsm5,	3	0	853.485	0.001	-19.703	Down	0.39193	0.732807
chr6:124651885|124727824	U6,7SK,U4,SNORA17,5S_rRNA,SNORD113,SNORA32,uc_338,Rps6ka5,	3	0	853.485	0.001	-19.703	Down	0.39193	0.731341
chr8:76991895|76995624	Sltm,	3	0	853.485	0.001	-19.703	Down	0.39193	0.729882
chr18:76647789|76652662	Adnp2,	3	0	853.485	0.001	-19.703	Down	0.39193	0.728428
chr15:12513465|12514085	U6,7SK,SNORA68,SNORA70,SNORA17,U1,	3	0	853.485	0.001	-19.703	Down	0.39193	0.72698
chr7:59566764|59587384	Cnot2,	3	0	853.485	0.001	-19.703	Down	0.39193	0.725537
chr5:168985430|168991261	Camta1,	3	0	853.485	0.001	-19.703	Down	0.39193	0.7241
chr17:75797811|75873151	Usp6nl,	3	0	853.485	0.001	-19.703	Down	0.39193	0.722669
chr19:42856166|42920390	U6,5S_rRNA,SNORA17,7SK,U4,U1,SNORA19,Y_RNA,	3	0	853.485	0.001	-19.703	Down	0.39193	0.721244
chr8:45691134|45743143	U6,U4,SNORA17,7SK,U1,SNORA40,SNORA8,SNORA32,5S_rRNA,SNORA44,SNORA2,uc_338,SNORA70,U7,U2,	3	0	853.485	0.001	-19.703	Down	0.39193	0.719824
chr17:52410841|52555114	Gli3,	3	0	853.485	0.001	-19.703	Down	0.39193	0.71841
chr13:109457218|109471561	Rps6kc1,	3	0	853.485	0.001	-19.703	Down	0.39193	0.717001
chr9:119750465|119765191	Smchd1,	3	0	853.485	0.001	-19.703	Down	0.39193	0.715598
chr5:72119820|72136205	Rad23b,	3	0	853.485	0.001	-19.703	Down	0.39193	0.714201
chr8:116505048|116505353	Rbm5,	3	0	853.485	0.001	-19.703	Down	0.39193	0.712808
chr12:40827651|40828168	U4,U6,SNORA17,5S_rRNA,7SK,SNORA70,	3	0	853.485	0.001	-19.703	Down	0.39193	0.711422
chr18:74256510|74265662	Pstpip2,	3	0	853.485	0.001	-19.703	Down	0.39193	0.71004
chr5:139968822|139974783	Col9a2,	3	0	853.485	0.001	-19.703	Down	0.39193	0.708664
chr1:246648294|246649407	Glis3,	3	0	853.485	0.001	-19.703	Down	0.39193	0.707293
chr3:13270114|13288615	Pbx3,	3	0	853.485	0.001	-19.703	Down	0.39193	0.705928
chr7:125230532|125239997	Parvb,	3	0	853.485	0.001	-19.703	Down	0.39193	0.704568
chr6:129864989|129871224	Vrk1,	3	0	853.485	0.001	-19.703	Down	0.39193	0.703213
chr6:104828874|104846483	Smoc1,	3	0	853.485	0.001	-19.703	Down	0.39193	0.701863
chr19:32527921|32528958	Zfp827,	3	0	853.485	0.001	-19.703	Down	0.39193	0.700519
chr17:24032670|24045965	Ranbp9,	3	0	853.485	0.001	-19.703	Down	0.39193	0.699179
chr1:246648294|246657760	Glis3,	3	0	853.485	0.001	-19.703	Down	0.39193	0.697845
chr17:29682954|29731094	Cdyl,	3	0	853.485	0.001	-19.703	Down	0.39193	0.696516
chr15:55151603|55154467	Rb1,	3	0	853.485	0.001	-19.703	Down	0.39193	0.695191
chr9:112005677|112008516	Pja2,	3	0	853.485	0.001	-19.703	Down	0.39193	0.693872
chr17:84855705|84888911	U6,SNORA17,7SK,	3	0	853.485	0.001	-19.703	Down	0.39193	0.692558
chr6:25903936|25912817	Bre,	3	0	853.485	0.001	-19.703	Down	0.39193	0.691249
chr4:168514863|168517342	7SK,U6,SNORA17,U1,U4,SNORA3,U2,SNORA36,SCARNA16,	3	0	853.485	0.001	-19.703	Down	0.39193	0.689945
chr9:94459965|94481167	SNORA44,U1,U6,U7,7SK,SNORA17,5S_rRNA,Gigyf2,	3	0	853.485	0.001	-19.703	Down	0.39193	0.688645
chr7:47865531|47889037	Mettl25,	3	0	853.485	0.001	-19.703	Down	0.39193	0.687351
chr6:871525|872927	Crim1,	3	0	853.485	0.001	-19.703	Down	0.39193	0.686061
chr19:29949033|29968286	Inpp4b,	3	0	853.485	0.001	-19.703	Down	0.39193	0.684777
chr2:216959390|217008369	Col11a1,	3	0	853.485	0.001	-19.703	Down	0.39193	0.683497
chr4:27509136|27524886	Ankib1,	3	0	853.485	0.001	-19.703	Down	0.39193	0.682221
chr3:6464953|6472752	Col5a1,	3	0	853.485	0.001	-19.703	Down	0.39193	0.680951
chr4:8199774|8208952	Kmt2e,	3	0	853.485	0.001	-19.703	Down	0.39193	0.679685
chr10:67965487|67982051	Myo1d,	3	0	853.485	0.001	-19.703	Down	0.39193	0.678424
chr17:5555491|5571375	Agtpbp1,	3	0	853.485	0.001	-19.703	Down	0.39193	0.677168
chr8:126382526|126390804	U6,SNORA17,7SK,5S_rRNA,SNORA2,SNORD113,	3	0	853.485	0.001	-19.703	Down	0.39193	0.675916
chr6:21301779|21308087	Ltbp1,	3	0	853.485	0.001	-19.703	Down	0.39193	0.674669
chr9:1875552|1880538	Plcl2,	3	0	853.485	0.001	-19.703	Down	0.39193	0.673427
chr2:200243345|200253557	Notch2,	3	0	853.485	0.001	-19.703	Down	0.39193	0.672189
chr7:73834044|73848871	Stk3,	3	0	853.485	0.001	-19.703	Down	0.39193	0.670955
chr11:67697869|67702960	Kpna1,	3	0	853.485	0.001	-19.703	Down	0.39193	0.669727
chr1:233578229|233581182	Gnaq,	3	0	853.485	0.001	-19.703	Down	0.39193	0.668502
chr10:95847283|95858880	Helz,	3	0	853.485	0.001	-19.703	Down	0.39193	0.667282
chr7:59556898|59587314	Cnot2,	3	0	853.485	0.001	-19.703	Down	0.39193	0.666067
chr15:109120332|109141568	Pcca,	3	0	853.485	0.001	-19.703	Down	0.39193	0.664856
chr2:216947759|216967599	Col11a1,	3	0	853.485	0.001	-19.703	Down	0.39193	0.663649
chr17:85036937|85046119	Dnajc1,	3	0	853.485	0.001	-19.703	Down	0.39193	0.662447
chr4:14151322|14171666	Cd36,	3	0	853.485	0.001	-19.703	Down	0.39193	0.661249
chr5:90817794|90827570	7SK,SNORA17,Metazoa_SRP,SNORA40,U6,U4,SNORA2,U1,5S_rRNA,SNORA15,U7,SNORA73,U2,SNORA44,	3	0	853.485	0.001	-19.703	Down	0.39193	0.660055
chr14:69800154|69819258	U6,7SK,U1,5S_rRNA,SNORA19,SNORA17,U4,U2,SCARNA23,RNaseP_nuc,U7,	3	0	853.485	0.001	-19.703	Down	0.39193	0.658866
chr20:5959077|5961505	Mapk14,	3	0	853.485	0.001	-19.703	Down	0.39193	0.657681
chr14:86326421|86326743	Nudcd3,	3	0	853.485	0.001	-19.703	Down	0.39193	0.6565
chr19:55895255|55896592	Spg7,	3	0	853.485	0.001	-19.703	Down	0.39193	0.655324
chr8:119447348|119465058	Lrrfip2,	3	0	853.485	0.001	-19.703	Down	0.39193	0.654152
chr18:59321161|59345667	Wdr7,	3	0	853.485	0.001	-19.703	Down	0.39193	0.652983
chr2:127855809|127866380	Larp1b,	3	0	853.485	0.001	-19.703	Down	0.39193	0.651819
chr14:79281829|79296044	LOC680039,	3	0	853.485	0.001	-19.703	Down	0.39193	0.65066
chr13:101732743|101733702	Mia3,	3	0	853.485	0.001	-19.703	Down	0.39193	0.649504
chr16:74219791|74228826	Ikbkb,	3	0	853.485	0.001	-19.703	Down	0.39193	0.648352
chr17:12322146|12352876	Auh,	3	0	853.485	0.001	-19.703	Down	0.39193	0.647205
chr7:118173410|118173672	Rbfox2,	3	0	853.485	0.001	-19.703	Down	0.39193	0.646061
chr4:165621036|165622669	Ybx3,	3	0	853.485	0.001	-19.703	Down	0.39193	0.644922
chr2:212471565|212487554	Vav3,	3	0	853.485	0.001	-19.703	Down	0.39193	0.643786
chr13:73219583|73265813	U6,SNORA17,7SK,5S_rRNA,SNORA36,SNORA70,U7,U1,Acbd6,	3	0	853.485	0.001	-19.703	Down	0.39193	0.642655
chr17:90327972|90334785	7SK,	3	0	853.485	0.001	-19.703	Down	0.39193	0.641528
chr7:139473185|139474611	Col2a1,	3	0	853.485	0.001	-19.703	Down	0.39193	0.640404
chr9:73766839|73799430	SNORA44,U1,U6,U7,SNORA48,7SK,SNORA17,5S_rRNA,Metazoa_SRP,U2,	3	0	853.485	0.001	-19.703	Down	0.39193	0.639284
chr20:5129033|5131408	Bag6,	3	0	853.485	0.001	-19.703	Down	0.39193	0.638169
chr6:103811165|103918682	U6,7SK,U1,U4,SNORA17,5S_rRNA,Eif3h,SNORD113,SNORA32,	3	0	853.485	0.001	-19.703	Down	0.39193	0.637057
chr1:165414771|165415667	C2cd3,	3	0	853.485	0.001	-19.703	Down	0.39193	0.635949
chr16:11046372|11051389	Wapal,	3	0	853.485	0.001	-19.703	Down	0.39193	0.634845
chr10:71515700|71519615	5S_rRNA,U1,7SK,SNORA17,U7,U6,SNORA70,SNORA44,U4,SNORA42,SNORA19,SNORA48,SNORA67,U2,ACEA_U3,U3,SNORA26,	3	0	853.485	0.001	-19.703	Down	0.39193	0.633745
chr8:33312321|33335423	Arhgap32,	3	0	853.485	0.001	-19.703	Down	0.39193	0.632648
chr2:154520979|154532393	Slc33a1,	3	0	853.485	0.001	-19.703	Down	0.39193	0.631556
chr17:77176705|77178100	Optn,	3	0	853.485	0.001	-19.703	Down	0.39193	0.630467
chr13:78853585|78853935	U6,SNORA17,7SK,5S_rRNA,SNORA36,SNORA70,U7,U1,SNORD24,	3	0	853.485	0.001	-19.703	Down	0.39193	0.629382
chr2:33950934|33964824	5_8S_rRNA,5S_rRNA,U6,SNORA24,SNORA17,U4,U1,7SK,SNORA32,SNORA15,	3	0	853.485	0.001	-19.703	Down	0.39193	0.6283
chr15:41969370|41986089	U6,7SK,SNORA70,SNORA17,U1,U4,5S_rRNA,SNORA5,	3	0	853.485	0.001	-19.703	Down	0.39193	0.627222
chr15:108315938|108318732	Ubac2,	3	0	853.485	0.001	-19.703	Down	0.39193	0.626148
chr8:12160079|12161683	Maml2,	3	0	853.485	0.001	-19.703	Down	0.39193	0.625078
chr4:152939743|152941737	Kdm5a,	2	0	568.99	0.001	-19.118	Down	0.589066	0.883599
chr16:54792659|54804208	Mtmr7,	2	0	568.99	0.001	-19.118	Down	0.589066	0.882181
chr11:66645828|66739432	U7,U6,SNORA17,7SK,5S_rRNA,U1,U2,	2	0	568.99	0.001	-19.118	Down	0.589066	0.880767
chr8:24402280|24434916	Bmper,	2	0	568.99	0.001	-19.118	Down	0.589066	0.879358
chr17:5569747|5571375	Agtpbp1,	2	0	568.99	0.001	-19.118	Down	0.589066	0.877953
chr4:114879427|114880228	Dctn1,	2	0	568.99	0.001	-19.118	Down	0.589066	0.876553
chr1:200648164|200658087	Fgfr2,	2	0	568.99	0.001	-19.118	Down	0.589066	0.875157
chr1:204960841|204980121	Zranb1,	2	0	568.99	0.001	-19.118	Down	0.589066	0.873766
chr13:44907813|44937796	R3hdm1,	2	0	568.99	0.001	-19.118	Down	0.589066	0.872379
chr8:85259981|85263858	U6,U4,SNORA17,7SK,U1,SNORA32,5S_rRNA,SNORA44,SNORA2,uc_338,SNORA70,U7,U2,SNORA61,SNORD113,	2	0	568.99	0.001	-19.118	Down	0.589066	0.870996
chr18:1337228|1354828	Rock1,	2	0	568.99	0.001	-19.118	Down	0.589066	0.869618
chr7:80721364|80757664	5_8S_rRNA,U6,7SK,SNORA17,SNORA26,5S_rRNA,U1,U4,U6atac,U7,U2,SNORA24,SNORA48,SNORA44,Y_RNA,Oxr1,	2	0	568.99	0.001	-19.118	Down	0.589066	0.868244
chr5:160031839|160043135	Spen,	2	0	568.99	0.001	-19.118	Down	0.589066	0.866875
chr6:111459898|111460046	U6,7SK,U1,U4,SNORA17,5S_rRNA,SNORD113,SNORA32,SNORA40,uc_338,Alkbh1,	2	0	568.99	0.001	-19.118	Down	0.589066	0.86551
chr13:101704470|101715410	Aida,	2	0	568.99	0.001	-19.118	Down	0.589066	0.864149
chr16:60310912|60317529	Eri1,	2	0	568.99	0.001	-19.118	Down	0.589066	0.862792
chr17:12631682|12814754	U4,U6,SNORA17,7SK,5S_rRNA,	2	0	568.99	0.001	-19.118	Down	0.589066	0.86144
chr6:48898436|48899902	Pxdn,	2	0	568.99	0.001	-19.118	Down	0.589066	0.860092
chr2:188411906|188412066	Fdps,	2	0	568.99	0.001	-19.118	Down	0.589066	0.858748
chr9:44760117|44761047	Rev1,	2	0	568.99	0.001	-19.118	Down	0.589066	0.857408
chr1:1901431|1901647	Ppil4,	2	0	568.99	0.001	-19.118	Down	0.589066	0.856073
chr10:82752705|82757317	Col1a1,	2	0	568.99	0.001	-19.118	Down	0.589066	0.854741
chr7:139468442|139474070	Col2a1,	2	0	568.99	0.001	-19.118	Down	0.589066	0.853414
chr16:3060713|3072642	Fam208a,	2	0	568.99	0.001	-19.118	Down	0.589066	0.852091
chr12:37016489|37016903	Ncor2,	2	0	568.99	0.001	-19.118	Down	0.589066	0.850772
chr20:4772233|4940017	7SK,SNORA17,U2,U6,Tap2,RT1-CE2,	2	0	568.99	0.001	-19.118	Down	0.589066	0.849457
chr3:60026746|60032771	Scrn3,	2	0	568.99	0.001	-19.118	Down	0.589066	0.848146
chr8:79673623|79674151	Ccpg1,	2	0	568.99	0.001	-19.118	Down	0.589066	0.846839
chr2:34491467|34517560	Adamts6,	2	0	568.99	0.001	-19.118	Down	0.589066	0.845536
chr19:43656016|43656346	Wdr59,	2	0	568.99	0.001	-19.118	Down	0.589066	0.844237
chr2:3942776|3942956	5_8S_rRNA,5S_rRNA,U6,SNORA24,SNORA17,Mctp1,	2	0	568.99	0.001	-19.118	Down	0.589066	0.842943
chr4:50374177|50384690	Cadps2,	2	0	568.99	0.001	-19.118	Down	0.589066	0.841652
chr3:2051009|2060164	Ehmt1,	2	0	568.99	0.001	-19.118	Down	0.589066	0.840365
chr18:72571325|72597936	Smad2,	2	0	568.99	0.001	-19.118	Down	0.589066	0.839082
chr1:148425541|148428477	Vbp1,	2	0	568.99	0.001	-19.118	Down	0.589066	0.837803
chr17:23071791|23079474	U4,U6,SNORA17,7SK,5S_rRNA,Nedd9,	2	0	568.99	0.001	-19.118	Down	0.589066	0.836528
chr20:32513668|32523997	Kpna5,	2	0	568.99	0.001	-19.118	Down	0.589066	0.835256
chr10:90433263|90444110	Gpatch8,	2	0	568.99	0.001	-19.118	Down	0.589066	0.833989
chr15:12513465|12530308	U6,7SK,SNORA68,SNORA70,SNORA17,U1,	2	0	568.99	0.001	-19.118	Down	0.589066	0.832725
chr2:94708675|94720889	Zbtb10,	2	0	568.99	0.001	-19.118	Down	0.589066	0.831465
chr8:55398022|55402713	U6,U4,SNORA17,7SK,U1,SNORA40,SNORA8,SNORA32,5S_rRNA,SNORA44,SNORA2,uc_338,SNORA70,U7,U2,Sik2,	2	0	568.99	0.001	-19.118	Down	0.589066	0.830209
chr4:152265847|152298116	Erc1,	2	0	568.99	0.001	-19.118	Down	0.589066	0.828957
chr15:70098761|70105489	Diaph3,	2	0	568.99	0.001	-19.118	Down	0.589066	0.827709
chr11:34879058|34885975	U4,U7,U6,SNORA17,7SK,5S_rRNA,U1,U2,Dyrk1a,	2	0	568.99	0.001	-19.118	Down	0.589066	0.826464
chr1:41800869|41806713	Syne1,	2	0	568.99	0.001	-19.118	Down	0.589066	0.825223
chr5:31736807|31779249	Mmp16,	2	0	568.99	0.001	-19.118	Down	0.589066	0.823986
chr10:58342533|58353726	Wscd1,	2	0	568.99	0.001	-19.118	Down	0.589066	0.822752
chr8:64635064|64648503	Myo9a,	2	0	568.99	0.001	-19.118	Down	0.589066	0.821523
chr1:165588317|165606360	Mrpl48,	2	0	568.99	0.001	-19.118	Down	0.589066	0.820296
chr18:5059054|5061806	Zfp521,	2	0	568.99	0.001	-19.118	Down	0.589066	0.819074
chr19:38057557|38062193	Nfatc3,	2	0	568.99	0.001	-19.118	Down	0.589066	0.817855
chr17:87396008|87396291	Etl4,	2	0	568.99	0.001	-19.118	Down	0.589066	0.81664
chr17:80886827|80888589	Vim,	2	0	568.99	0.001	-19.118	Down	0.589066	0.815428
chr15:3233141|3239097	Adk,	2	0	568.99	0.001	-19.118	Down	0.589066	0.81422
chr8:64205386|64214997	Arih1,	2	0	568.99	0.001	-19.118	Down	0.589066	0.813016
chr9:2205172|2246426	Satb1,	2	0	568.99	0.001	-19.118	Down	0.589066	0.811815
chr20:40637600|40667650	Pkib,	2	0	568.99	0.001	-19.118	Down	0.589066	0.810617
chr12:628708|636629	N4bp2l2,	2	0	568.99	0.001	-19.118	Down	0.589066	0.809424
chr6:92173587|92181774	Map4k5,	2	0	568.99	0.001	-19.118	Down	0.589066	0.808233
chr4:62617602|62619866	Cnot4,	2	0	568.99	0.001	-19.118	Down	0.589066	0.807046
chr11:70539679|70550977	Zfp148,	2	0	568.99	0.001	-19.118	Down	0.589066	0.805863
chr8:72253258|72261300	Usp3,	2	0	568.99	0.001	-19.118	Down	0.589066	0.804683
chr1:175200414|175218889	Sbf2,	2	0	568.99	0.001	-19.118	Down	0.589066	0.803507
chr6:137924572|137940563	Mta1,	2	0	568.99	0.001	-19.118	Down	0.589066	0.802334
chr2:62377060|62381205	Golph3,	2	0	568.99	0.001	-19.118	Down	0.589066	0.801164
chr6:109742370|109745287	Ttll5,	2	0	568.99	0.001	-19.118	Down	0.589066	0.799998
chr1:201442093|201451005	Plekha1,	2	0	568.99	0.001	-19.118	Down	0.589066	0.798835
chr12:41157218|41200958	U4,U6,SNORA17,5S_rRNA,7SK,SNORA70,	2	0	568.99	0.001	-19.118	Down	0.589066	0.797676
chr15:52301595|52302761	Dmtn,	2	0	568.99	0.001	-19.118	Down	0.589066	0.79652
chr2:184993039|185005631	5_8S_rRNA,5S_rRNA,U6,SNORA24,SNORA17,U4,U1,7SK,SNORA32,SNORA15,SNORA44,U6atac,U7,SNORA2,U2,SNORA48,SNORA70,SNORA61,Crabp2,LOC100910255,	2	0	568.99	0.001	-19.118	Down	0.589066	0.795367
chr19:42917629|42920390	U6,5S_rRNA,SNORA17,7SK,U4,U1,SNORA19,Y_RNA,	2	0	568.99	0.001	-19.118	Down	0.589066	0.794218
chr15:88651499|88659273	Rnf219,	2	0	568.99	0.001	-19.118	Down	0.589066	0.793072
chr12:2354924|2358349	U4,U6,SNORA17,5S_rRNA,7SK,	2	0	568.99	0.001	-19.118	Down	0.589066	0.791929
chr17:49857031|49871184	U4,U6,SNORA17,7SK,5S_rRNA,U1,U2,Cdk13,	2	0	568.99	0.001	-19.118	Down	0.589066	0.790789
chr3:3413579|3414759	Camsap1,	2	0	568.99	0.001	-19.118	Down	0.589066	0.789653
chr3:117831409|117846239	U6,SNORA17,U1,U2,SNORA48,U4,U7,7SK,Y_RNA,RNaseP_nuc,5S_rRNA,SNORA44,	2	0	568.99	0.001	-19.118	Down	0.589066	0.78852
chr1:200671013|200672411	Fgfr2,	2	0	568.99	0.001	-19.118	Down	0.589066	0.787391
chr7:104731318|104749401	Asap1,	2	0	568.99	0.001	-19.118	Down	0.589066	0.786264
chr19:53029049|53030720	Mthfsd,	2	0	568.99	0.001	-19.118	Down	0.589066	0.785141
chr2:157066595|157082251	5_8S_rRNA,5S_rRNA,U6,SNORA24,SNORA17,U4,U1,7SK,SNORA32,SNORA15,SNORA44,U6atac,U7,SNORA2,U2,SNORA48,SNORA70,	2	0	568.99	0.001	-19.118	Down	0.589066	0.784021
chr4:157436084|157436365	Ptms,	2	0	568.99	0.001	-19.118	Down	0.589066	0.782904
chr11:34612627|34616155	Ttc3,	2	0	568.99	0.001	-19.118	Down	0.589066	0.78179
chr14:37228632|37262083	Dcun1d4,	2	0	568.99	0.001	-19.118	Down	0.589066	0.78068
chr16:59080670|59080812	U6,5S_rRNA,SNORA17,SNORA15,uc_338,7SK,U1,U4,SNORA70,U7,SNORA2,Dlc1,	2	0	568.99	0.001	-19.118	Down	0.589066	0.779572
chr12:632157|632694	N4bp2l2,	2	0	568.99	0.001	-19.118	Down	0.589066	0.778468
chr8:103840058|103844522	LOC100911537,	2	0	568.99	0.001	-19.118	Down	0.589066	0.777367
chr3:54509941|54566332	Stk39,	2	0	568.99	0.001	-19.118	Down	0.589066	0.776269
chr17:79761095|79789485	Fam188a,	2	0	568.99	0.001	-19.118	Down	0.589066	0.775174
chr10:23914914|23969136	Ebf1,	2	0	568.99	0.001	-19.118	Down	0.589066	0.774083
chr6:11249039|11263027	Msh2,	2	0	568.99	0.001	-19.118	Down	0.589066	0.772994
chr7:60390972|60408823	Cpsf6,	2	0	568.99	0.001	-19.118	Down	0.589066	0.771908
chr2:187243578|187246451	Prcc,	2	0	568.99	0.001	-19.118	Down	0.589066	0.770825
chr11:53158975|53178615	Bbx,	2	0	568.99	0.001	-19.118	Down	0.589066	0.769746
chr1:220032746|220040146	SNORA32,U6,SNORA17,SNORA42,RNaseP_nuc,U4,5S_rRNA,SNORA24,U1,SNORA20,7SK,U2,SNORA44,Ears2,SNORA51,SNORA19,Rbm4b,	2	0	568.99	0.001	-19.118	Down	0.589066	0.768669
chr6:36946961|36956664	Smc6,	2	0	568.99	0.001	-19.118	Down	0.589066	0.767596
chr20:28943518|28945508	P4ha1,	2	0	568.99	0.001	-19.118	Down	0.589066	0.766525
chr8:70524346|70535723	Dpp8,	2	0	568.99	0.001	-19.118	Down	0.589066	0.765458
chr12:36980980|36984273	Ncor2,	2	0	568.99	0.001	-19.118	Down	0.589066	0.764393
chr17:43639854|43640036	Hist1h1c,	2	0	568.99	0.001	-19.118	Down	0.589066	0.763331
chr9:96905170|96927416	Agap1,	2	0	568.99	0.001	-19.118	Down	0.589066	0.762273
chrX:72011059|72011559	Pin4,	2	0	568.99	0.001	-19.118	Down	0.589066	0.761217
chr13:100347405|100353039	Enah,	2	0	568.99	0.001	-19.118	Down	0.589066	0.760164
chr3:13270114|13277601	Pbx3,	2	0	568.99	0.001	-19.118	Down	0.589066	0.759114
chr1:82155654|82156692	Cic,	2	0	568.99	0.001	-19.118	Down	0.589066	0.758067
chr4:87017858|87018778	7SK,U6,5S_rRNA,U7,SNORA17,SNORA48,U1,U4,Metazoa_SRP,SNORA3,SNORA44,U2,SNORA73,LOC100360260,Lsm5,	2	0	568.99	0.001	-19.118	Down	0.589066	0.757023
chr14:81667646|81672500	Rnf4,	2	0	568.99	0.001	-19.118	Down	0.589066	0.755982
chr17:87758882|87771508	Arhgap21,	2	0	568.99	0.001	-19.118	Down	0.589066	0.754943
chr18:69642130|69657373	Smad4,	2	0	568.99	0.001	-19.118	Down	0.589066	0.753908
chr13:100317755|100353039	Enah,	2	0	568.99	0.001	-19.118	Down	0.589066	0.752875
chr13:113735261|113748416	SNORA17,	2	0	568.99	0.001	-19.118	Down	0.589066	0.751845
chrX:128202172|128211753	Thoc2,	2	0	568.99	0.001	-19.118	Down	0.589066	0.750818
chr19:43140752|43142667	Pdpr,	2	0	568.99	0.001	-19.118	Down	0.589066	0.749793
chr9:94474695|94504892	Gigyf2,	2	0	568.99	0.001	-19.118	Down	0.589066	0.748772
chr17:83567831|83589045	Plxdc2,	2	0	568.99	0.001	-19.118	Down	0.589066	0.747753
chr4:57387152|57419089	Nrf1,	2	0	568.99	0.001	-19.118	Down	0.589066	0.746737
chr12:25207283|25210634	Clip2,	2	0	568.99	0.001	-19.118	Down	0.589066	0.745724
chr11:34879058|34922336	Dyrk1a,	2	0	568.99	0.001	-19.118	Down	0.589066	0.744714
chr18:74245091|74265662	Pstpip2,	2	0	568.99	0.001	-19.118	Down	0.589066	0.743706
chr18:301858|306376	Mtmr1,	2	0	568.99	0.001	-19.118	Down	0.589066	0.742701
chr7:64338390|64339943	Tmem5,	2	0	568.99	0.001	-19.118	Down	0.589066	0.741698
chr3:162533083|162536438	Zmynd8,	2	0	568.99	0.001	-19.118	Down	0.589066	0.740699
chr2:189405958|189406741	LOC361985,	2	0	568.99	0.001	-19.118	Down	0.589066	0.739702
chr6:51145033|51155100	Cog5,	2	0	568.99	0.001	-19.118	Down	0.589066	0.738708
chr15:23792824|23793336	Samd4a,	2	0	568.99	0.001	-19.118	Down	0.589066	0.737716
chr2:206264459|206274705	5S_rRNA,U6,SNORA24,SNORA17,U4,U1,7SK,SNORA15,U6atac,U7,U2,SNORA70,SNORA61,	2	0	568.99	0.001	-19.118	Down	0.589066	0.736727
chr4:6306138|6317357	Galnt11,	2	0	568.99	0.001	-19.118	Down	0.589066	0.735741
chr5:160042151|160043135	Spen,	2	0	568.99	0.001	-19.118	Down	0.589066	0.734757
chr19:43119868|43124021	Pdpr,	2	0	568.99	0.001	-19.118	Down	0.589066	0.733776
chr7:18519655|18535599	Hnrnpm,	2	0	568.99	0.001	-19.118	Down	0.589066	0.732798
chr2:4989263|4991265	5_8S_rRNA,5S_rRNA,U6,SNORA24,SNORA17,U4,	2	0	568.99	0.001	-19.118	Down	0.589066	0.731822
chr10:86822030|86823636	Cdc6,	2	0	568.99	0.001	-19.118	Down	0.589066	0.730849
chr5:22722783|22738059	Asph,	2	0	568.99	0.001	-19.118	Down	0.589066	0.729879
chr17:9880723|9888385	Nsd1,	2	0	568.99	0.001	-19.118	Down	0.589066	0.728911
chr10:86904786|86909673	Top2a,	2	0	568.99	0.001	-19.118	Down	0.589066	0.727945
chr8:70324646|70324895	Dennd4a,	2	0	568.99	0.001	-19.118	Down	0.589066	0.726982
chr12:29976309|29988732	Rabgef1,	2	0	568.99	0.001	-19.118	Down	0.589066	0.726022
chr14:20749845|20769564	Slc4a4,	2	0	568.99	0.001	-19.118	Down	0.589066	0.725064
chr17:9513562|9515447	Ddx46,	2	0	568.99	0.001	-19.118	Down	0.589066	0.724109
chr9:41309609|41311450	Fam168b,	2	0	568.99	0.001	-19.118	Down	0.589066	0.723156
chr2:9544696|9555181	Polr3g,	2	0	568.99	0.001	-19.118	Down	0.589066	0.722206
chr10:48418262|48419844	Specc1,	2	0	568.99	0.001	-19.118	Down	0.589066	0.721258
chr1:165564153|165568457	Mrpl48,	2	0	568.99	0.001	-19.118	Down	0.589066	0.720313
chr2:161564330|161565502	5_8S_rRNA,5S_rRNA,U6,SNORA24,SNORA17,U4,U1,7SK,SNORA32,SNORA15,SNORA44,U6atac,U7,SNORA2,U2,SNORA48,SNORA70,	2	0	568.99	0.001	-19.118	Down	0.589066	0.71937
chrX:15237490|15237989	RNaseP_nuc,U2,U6,SNORA42,Y_RNA,5S_rRNA,U1,SNORA26,Glod5,	2	0	568.99	0.001	-19.118	Down	0.589066	0.71843
chr14:79407476|79413573	Tbc1d14,	2	0	568.99	0.001	-19.118	Down	0.589066	0.717492
chr10:82748051|82751994	Col1a1,	2	0	568.99	0.001	-19.118	Down	0.589066	0.716556
chr3:80713738|80718585	Ambra1,	2	0	568.99	0.001	-19.118	Down	0.589066	0.715623
chr10:88397108|88397582	Acly,	2	0	568.99	0.001	-19.118	Down	0.589066	0.714693
chr8:39220529|39221244	Stt3a,	2	0	568.99	0.001	-19.118	Down	0.589066	0.713764
chr2:188298849|188309036	5_8S_rRNA,5S_rRNA,U6,SNORA24,SNORA17,U4,U1,7SK,SNORA15,SNORA44,U6atac,U7,U2,SNORA48,SNORA70,SNORA61,Ash1l,	2	0	568.99	0.001	-19.118	Down	0.589066	0.712839
chrX:63177769|63182385	Zfx,	2	0	568.99	0.001	-19.118	Down	0.589066	0.711915
chr14:37238505|37241679	Dcun1d4,	2	0	568.99	0.001	-19.118	Down	0.589066	0.710994
chr13:83815852|83819669	Mpzl1,	2	0	568.99	0.001	-19.118	Down	0.589066	0.710076
chr2:189714754|189715089	Gatad2b,	2	0	568.99	0.001	-19.118	Down	0.589066	0.709159
chr5:135375143|135381002	Ipp,	2	0	568.99	0.001	-19.118	Down	0.589066	0.708246
chr4:96744220|96787475	Prdm5,	2	0	568.99	0.001	-19.118	Down	0.589066	0.707334
chr5:144539229|144547479	Ago4,	2	0	568.99	0.001	-19.118	Down	0.589066	0.706425
chr7:120608346|120610489	Tmem184b,	2	0	568.99	0.001	-19.118	Down	0.589066	0.705518
chrX:157321814|157323322	Bgn,	2	0	568.99	0.001	-19.118	Down	0.589066	0.704614
chr8:47337855|47339341	Arhgef12,	2	0	568.99	0.001	-19.118	Down	0.589066	0.703711
chr14:14174786|14192047	Bmp2k,	2	0	568.99	0.001	-19.118	Down	0.589066	0.702811
chr18:51883721|51888359	March3,	2	0	568.99	0.001	-19.118	Down	0.589066	0.701914
chr4:152355108|152355930	Erc1,	2	0	568.99	0.001	-19.118	Down	0.589066	0.701019
chr10:72365735|72371838	Usp32,	2	0	568.99	0.001	-19.118	Down	0.589066	0.700126
chr17:85055551|85064621	Dnajc1,	2	0	568.99	0.001	-19.118	Down	0.589066	0.699235
chr3:112818732|112820089	Ubr1,	2	0	568.99	0.001	-19.118	Down	0.589066	0.698346
chr7:138020953|138021168	Slc38a1,	2	0	568.99	0.001	-19.118	Down	0.589066	0.69746
chr6:10961830|10979314	Ttc7a,	2	0	568.99	0.001	-19.118	Down	0.589066	0.696576
chr17:29730437|29737981	U4,U6,SNORA17,7SK,5S_rRNA,U1,Cdyl,	2	0	568.99	0.001	-19.118	Down	0.589066	0.695694
chr9:23476816|23493095	SNORA44,U1,U6,U7,SNORA48,7SK,SNORA17,5S_rRNA,Metazoa_SRP,U2,U4,	2	0	568.99	0.001	-19.118	Down	0.589066	0.694815
chr13:95193009|95196402	Akt3,	2	0	568.99	0.001	-19.118	Down	0.589066	0.693938
chr4:140870957|140876764	Arl8b,	2	0	568.99	0.001	-19.118	Down	0.589066	0.693063
chr1:251246098|251253724	Atad1,	2	0	568.99	0.001	-19.118	Down	0.589066	0.69219
chr5:47408676|47409537	7SK,SNORA17,Metazoa_SRP,SNORA40,U6,U4,SNORA2,U1,5S_rRNA,SNORA15,U7,RNaseP_nuc,SNORA73,	2	0	568.99	0.001	-19.118	Down	0.589066	0.691319
chr6:22362488|22376735	Memo1,	2	0	568.99	0.001	-19.118	Down	0.589066	0.69045
chrX:114016360|114041613	Tmem164,	2	0	568.99	0.001	-19.118	Down	0.589066	0.689584
chr8:70383124|70390893	Dennd4a,	2	0	568.99	0.001	-19.118	Down	0.589066	0.68872
chr5:129413066|129528945	7SK,SNORA17,U6,U4,U1,5S_rRNA,SNORA15,SNORA73,U2,SNORA44,SNORA70,Y_RNA,	2	0	568.99	0.001	-19.118	Down	0.589066	0.687858
chr17:43802001|43821356	U4,U6,SNORA17,7SK,5S_rRNA,U1,U2,Hist1h4b,	2	0	568.99	0.001	-19.118	Down	0.589066	0.686998
chr18:15358804|15359840	Trappc8,	2	0	568.99	0.001	-19.118	Down	0.589066	0.686141
chr2:93488471|93495152	5_8S_rRNA,5S_rRNA,U6,SNORA24,SNORA17,U4,U1,7SK,SNORA32,SNORA15,LOC100909885,SNORA51,SNORA44,U6atac,Metazoa_SRP,U7,	2	0	568.99	0.001	-19.118	Down	0.589066	0.685285
chr12:40307165|40332371	Atxn2,	2	0	568.99	0.001	-19.118	Down	0.589066	0.684432
chr4:153409395|153421065	Bcl2l13,	2	0	568.99	0.001	-19.118	Down	0.589066	0.68358
chr3:13510410|13522529	Mapkap1,	2	0	568.99	0.001	-19.118	Down	0.589066	0.682731
chr1:204960841|204961691	Zranb1,	2	0	568.99	0.001	-19.118	Down	0.589066	0.681884
chr2:113177840|113192625	Fndc3b,	2	0	568.99	0.001	-19.118	Down	0.589066	0.681039
chr19:34372674|34395489	Arhgap10,	2	0	568.99	0.001	-19.118	Down	0.589066	0.680196
chr20:5071322|5072078	Ly6g6f,	2	0	568.99	0.001	-19.118	Down	0.589066	0.679355
chr3:21894168|21904269	Strbp,	2	0	568.99	0.001	-19.118	Down	0.589066	0.678517
chr10:43142689|43146991	Galnt10,	2	0	568.99	0.001	-19.118	Down	0.589066	0.67768
chr20:45353005|45353212	Gtf3c6,	2	0	568.99	0.001	-19.118	Down	0.589066	0.676846
chr20:50659751|50687868	Hace1,	2	0	568.99	0.001	-19.118	Down	0.589066	0.676013
chr8:94283953|94292111	Me1,	2	0	568.99	0.001	-19.118	Down	0.589066	0.675183
chr5:135380782|135381002	Ipp,	2	0	568.99	0.001	-19.118	Down	0.589066	0.674354
chr3:59847598|59862336	Ola1,	2	0	568.99	0.001	-19.118	Down	0.589066	0.673528
chr3:154964663|154978556	Ralgapb,	2	0	568.99	0.001	-19.118	Down	0.589066	0.672703
chr20:4580955|4581414	Ehmt2,	2	0	568.99	0.001	-19.118	Down	0.589066	0.671881
chr10:61476849|61498597	Pafah1b1,	2	0	568.99	0.001	-19.118	Down	0.589066	0.671061
chr20:6241665|6245611	Stk38,	2	0	568.99	0.001	-19.118	Down	0.589066	0.670242
chr5:50318351|50323609	7SK,SNORA17,Metazoa_SRP,SNORA40,U6,U4,SNORA2,U1,5S_rRNA,SNORA15,U7,RNaseP_nuc,SNORA73,Zfp292,	2	0	568.99	0.001	-19.118	Down	0.589066	0.669426
chrX:6628738|6628925	RNaseP_nuc,U2,U6,SNORA42,	2	0	568.99	0.001	-19.118	Down	0.589066	0.668611
chr6:14755038|14758647	U2,U6,7SK,U1,U4,SNORA17,5S_rRNA,Eif3h,SNORD113,	2	0	568.99	0.001	-19.118	Down	0.589066	0.667799
chr7:41167312|41167751	Atp2b1,	2	0	568.99	0.001	-19.118	Down	0.589066	0.666989
chr18:48664002|48691237	Cep120,	2	0	568.99	0.001	-19.118	Down	0.589066	0.66618
chr2:188480977|188482760	Clk2,	2	0	568.99	0.001	-19.118	Down	0.589066	0.665374
chr10:106673704|106699402	U6,SNORA48,U2,SNORA26,	2	0	568.99	0.001	-19.118	Down	0.589066	0.664569
chr8:127962081|127991861	Oxsr1,	2	0	568.99	0.001	-19.118	Down	0.589066	0.663766
chr8:70321284|70324895	Dennd4a,	2	0	568.99	0.001	-19.118	Down	0.589066	0.662966
chr9:88135059|88137531	Rhbdd1,	2	0	568.99	0.001	-19.118	Down	0.589066	0.662167
chr14:106153575|106167943	Vps54,	2	0	568.99	0.001	-19.118	Down	0.589066	0.66137
chr7:114377081|114377276	Ago2,	2	0	568.99	0.001	-19.118	Down	0.589066	0.660575
chr10:110101466|110101880	U6,SNORA48,U2,SNORA26,	2	0	568.99	0.001	-19.118	Down	0.589066	0.659782
chr2:219427276|219439030	Cdc14a,	2	0	568.99	0.001	-19.118	Down	0.589066	0.658991
chr7:64125692|64131186	Srgap1,	2	0	568.99	0.001	-19.118	Down	0.589066	0.658202
chr6:72418120|72421935	Strn3,	2	0	568.99	0.001	-19.118	Down	0.589066	0.657415
chr11:31985976|31996846	Itsn1,	2	0	568.99	0.001	-19.118	Down	0.589066	0.656629
chr2:80215799|80234308	Ankh,	2	0	568.99	0.001	-19.118	Down	0.589066	0.655846
chr10:63840631|63841166	Crk,	2	0	568.99	0.001	-19.118	Down	0.589066	0.655064
chr6:133777712|133791177	U6,7SK,U4,SNORD113,SNORA32,	2	0	568.99	0.001	-19.118	Down	0.589066	0.654284
chr18:5285046|5285225	Zfp521,	2	0	568.99	0.001	-19.118	Down	0.589066	0.653506
chr10:59294314|59298784	Ankfy1,	2	0	568.99	0.001	-19.118	Down	0.589066	0.65273
chr3:119383719|119384609	Sppl2a,	2	0	568.99	0.001	-19.118	Down	0.589066	0.651956
chr7:139458494|139464027	Col2a1,	2	0	568.99	0.001	-19.118	Down	0.589066	0.651183
chr15:70790038|70803614	U6,7SK,SNORA70,SNORA17,U1,U4,5S_rRNA,U2,	2	0	568.99	0.001	-19.118	Down	0.589066	0.650413
chr13:100441660|100450223	U6,SNORA17,7SK,5S_rRNA,SNORA36,SNORA70,U7,U1,U5,	2	0	568.99	0.001	-19.118	Down	0.589066	0.649644
chr20:47893649|47896656	Sobp,	2	0	568.99	0.001	-19.118	Down	0.589066	0.648877
chr8:111824709|111825198	Topbp1,	2	0	568.99	0.001	-19.118	Down	0.589066	0.648112
chr4:171770056|171775265	Dera,	2	0	568.99	0.001	-19.118	Down	0.589066	0.647348
chr1:36417425|36419485	Papd7,	2	0	568.99	0.001	-19.118	Down	0.589066	0.646587
chr2:216959524|217010052	Col11a1,	2	0	568.99	0.001	-19.118	Down	0.589066	0.645827
chr7:140929988|140933488	U6,U12,	2	0	568.99	0.001	-19.118	Down	0.589066	0.645069
chr2:212427056|212429470	Vav3,	2	0	568.99	0.001	-19.118	Down	0.589066	0.644313
chr6:1613963|1614878	Prkd3,	2	0	568.99	0.001	-19.118	Down	0.589066	0.643558
chr5:75293219|75297323	Svep1,	2	0	568.99	0.001	-19.118	Down	0.589066	0.642805
chr10:61466938|61498597	Pafah1b1,	2	0	568.99	0.001	-19.118	Down	0.589066	0.642054
chr13:95314757|95321017	U6,SNORA17,7SK,5S_rRNA,SNORA36,SNORA70,U7,U1,U5,Akt3,	2	0	568.99	0.001	-19.118	Down	0.589066	0.641305
chr2:165581749|165591112	Ift80,	2	0	568.99	0.001	-19.118	Down	0.589066	0.640558
chr12:1975318|1977031	Arhgef18,	2	0	568.99	0.001	-19.118	Down	0.589066	0.639812
chr4:66172555|66180964	Ubn2,	25	2	7112.38	1131.22	-2.652	Down	0.0024575	0.120676
chr4:168296980|168297373	Lrp6,	15	2	4267.43	1131.22	-1.915	Down	0.0636676	0.450014
chr13:73239822|73265813	Acbd6,	20	3	5689.9	1696.83	-1.746	Down	0.038563	0.297349
chr2:188055409|188056256	RGD1565775,	10	2	2844.95	1131.22	-1.331	Down	0.27311	0.615487
chr5:36040325|36046665	Coq3,	15	3	4267.43	1696.83	-1.331	Down	0.153875	0.481762
chr2:188301023|188309036	Ash1l,	9	2	2560.45	1131.22	-1.179	Down	0.357216	0.776882
chr1:127025462|127025957	Chsy1,	31	7	8819.35	3959.28	-1.155	Down	0.0510364	0.374937
chr9:10742897|10743276	Uhrf1,	17	4	4836.41	2262.44	-1.096	Down	0.187983	0.520439
chr20:45189472|45193661	Slc16a10,	16	4	4551.92	2262.44	-1.009	Down	0.237284	0.639844
chr14:82168512|82171569	U6,7SK,U1,5S_rRNA,SNORA19,SNORA17,U4,U2,RNaseP_nuc,U7,	11	3	3129.45	1696.83	-0.883	Down	0.412316	0.655351
chr14:86104151|86104632	Aebp1,	7	2	1991.46	1131.22	-0.816	Down	0.592098	0.642357
chr3:160491308|160495240	Stk4,	7	2	1991.46	1131.22	-0.816	Down	0.592098	0.641611
chr14:108446849|108456923	Pus10,	7	2	1991.46	1131.22	-0.816	Down	0.592098	0.640867
chr1:251455609|251463748	Pten,	27	9	7681.37	5090.5	-0.594	Down	0.315026	0.701478
chr1:243014234|243018525	Dock8,	6	2	1706.97	1131.22	-0.594	Down	0.747856	0.778738
chr3:111250424|111251407	Ino80,	6	2	1706.97	1131.22	-0.594	Down	0.747856	0.77787
chr6:136102013|136107031	Mark3,	9	3	2560.45	1696.83	-0.594	Down	0.637568	0.686103
chr6:21539861|21540152	Ltbp1,	6	2	1706.97	1131.22	-0.594	Down	0.747856	0.777004
chrX:75174388|75174831	Abcb7,	9	3	2560.45	1696.83	-0.594	Down	0.637568	0.685312
chr17:29730437|29731094	Cdyl,	126	44	35846.4	24886.9	-0.526	Down	0.0359948	0.27986
chr4:58714647|58725647	Mkln1,	17	6	4836.41	3393.66	-0.511	Down	0.51747	0.790179
chr6:54522274|54530157	Snx13,	8	3	2275.96	1696.83	-0.424	Down	0.778582	0.808028
chr6:72537858|72538290	Hectd1,	8	3	2275.96	1696.83	-0.424	Down	0.778582	0.80713
chr20:7363740|7372069	LOC294154,	13	5	3698.43	2828.05	-0.387	Down	0.69461	0.72981
chr4:96732982|96745521	Prdm5,	5	2	1422.47	1131.22	-0.331	Down	0.929934	0.945129
chr17:52477332|52555114	Gli3,	5	2	1422.47	1131.22	-0.331	Down	0.929934	0.944101
chr10:85169572|85172858	Npepps,	5	2	1422.47	1131.22	-0.331	Down	0.929934	0.943074
chr2:24067948|24083767	Ap3b1,	5	2	1422.47	1131.22	-0.331	Down	0.929934	0.94205
chr19:22177001|22179584	Phkb,	5	2	1422.47	1131.22	-0.331	Down	0.929934	0.941029
chr2:140366057|140387503	Elf2,	25	10	7112.38	5656.11	-0.331	Down	0.594942	0.643199
chr9:99266783|99267021	Hdac4,	10	4	2844.95	2262.44	-0.331	Down	0.799628	0.828028
chr11:70810417|70820621	Osbpl11,	5	2	1422.47	1131.22	-0.331	Down	0.929934	0.940009
chr5:166485517|166492515	Ctnnbip1,	5	2	1422.47	1131.22	-0.331	Down	0.929934	0.938992
chr6:136430192|136436620	Ppp1r13b,	5	2	1422.47	1131.22	-0.331	Down	0.929934	0.937977
chr2:56451097|56456188	Lifr,	10	4	2844.95	2262.44	-0.331	Down	0.799628	0.82711
chr2:28968525|28969941	Fcho2,	17	7	4836.41	3959.28	-0.289	Down	0.729918	0.763468
chr1:128239552|128243030	Mef2a,	12	5	3413.94	2828.05	-0.272	Down	0.815142	0.842223
chr9:45203455|45205627	Aff3,	12	5	3413.94	2828.05	-0.272	Down	0.815142	0.841291
chr14:91797457|91804795	Ikzf1,	19	8	5405.4	4524.89	-0.257	Down	0.743152	0.77644
chr1:220047471|220049075	SNORA32,U6,SNORA17,SNORA42,RNaseP_nuc,U4,5S_rRNA,SNORA24,U1,SNORA20,7SK,U2,SNORA44,Ears2,SNORA51,SNORA19,	26	11	7396.87	6221.72	-0.25	Down	0.687984	0.723663
chr5:136437825|136471341	Eri3,	7	3	1991.46	1696.83	-0.231	Down	0.937538	0.944625
chr1:253147925|253148277	Pank1,	14	6	3982.93	3393.66	-0.231	Down	0.827152	0.852743
chr6:129864989|129890111	Vrk1,	7	3	1991.46	1696.83	-0.231	Down	0.937538	0.943606
chr10:62623758|62664462	5S_rRNA,U1,7SK,SNORA17,U7,U6,SNORA70,SNORA44,U4,SNORA42,SNORA19,SNORA48,SNORA67,U2,ACEA_U3,U3,	14	6	3982.93	3393.66	-0.231	Down	0.827152	0.851802
chr9:17166589|17167490	Polh,	7	3	1991.46	1696.83	-0.231	Down	0.937538	0.942589
chr7:29286904|29288495	Arl1,	9	4	2560.45	2262.44	-0.179	Down	0.94249	0.946548
chr4:127707965|127709016	Suclg2,	9	4	2560.45	2262.44	-0.179	Down	0.94249	0.94553
chr4:168219620|168221653	Lrp6,	9	4	2560.45	2262.44	-0.179	Down	0.94249	0.944515
chr3:81127393|81143240	U6,SNORA17,U1,U2,SNORA48,U4,U7,7SK,Y_RNA,RNaseP_nuc,5S_rRNA,SNORA42,SNORA44,	30	14	8534.85	7918.55	-0.108	Down	0.873396	0.892528
chr5:47408681|47409537	7SK,SNORA17,Metazoa_SRP,SNORA40,U6,U4,SNORA2,U1,5S_rRNA,SNORA15,U7,RNaseP_nuc,SNORA73,	17	8	4836.41	4524.89	-0.096	Down	0.952098	0.95312
chr7:29284390|29288495	Arl1,	4	2	1137.98	1131.22	-0.009	Down	0.864818	0.889609
chr16:21223068|21238306	Gatad2a,	6	3	1706.97	1696.83	-0.009	Down	0.88871	0.907184
chr9:94463647|94504892	Gigyf2,	4	2	1137.98	1131.22	-0.009	Down	0.864818	0.888629
chr6:72418120|72430205	Strn3,	4	2	1137.98	1131.22	-0.009	Down	0.864818	0.887651
chr1:278580846|278594581	Atrnl1,	4	2	1137.98	1131.22	-0.009	Down	0.864818	0.886676
chr6:10920914|10923681	Ttc7a,	26	13	7396.87	7352.94	-0.009	Down	0.954814	0.954814
chr14:44305779|44323368	Ube2k,	8	4	2275.96	2262.44	-0.009	Down	0.904136	0.919912
chr1:203272587|203272910	SNORA32,U6,SNORA17,SNORA42,RNaseP_nuc,U4,5S_rRNA,SNORA24,U1,SNORA20,7SK,Metazoa_SRP,U2,SNORA44,Ears2,	6	3	1706.97	1696.83	-0.009	Down	0.88871	0.906193
chr4:10225077|10240112	7SK,U6,5S_rRNA,U7,SNORA17,SNORA48,	4	2	1137.98	1131.22	-0.009	Down	0.864818	0.885703
chr1:87947015|87947368	Map4k1,	6	3	1706.97	1696.83	-0.009	Down	0.88871	0.905204
chr17:54298407|54301447	Arhgap12,	4	2	1137.98	1131.22	-0.009	Down	0.864818	0.884732
