# Supplementary material for: CircPan3 Promotes the Ghrelin System and Chondrocyte Autophagy by Sponging miR-667-5p During Rat Osteoarthritis Pathogenesis
Source: Front Cell Dev Biol. 2021 Nov 19;9:719898. doi: 10.3389/fcell.2021.719898 (PMC8640465; doi:10.3389/fcell.2021.719898)
Supplement: Supplementary file 2 [file Table_2.XLS]

## Sheet: sheet 1
Supplementary Table 2 A total of 130 circular RNAs that were significantly differentially expressed in rat chondrocytes after IL-1β stimulation compared with the negative control group.
circRNA_ID	geneID	NC-Expression	IL-1β-Expression	NC-TPM	IL-1β-TPM	log2 Ratio(IL-1β/NC)	Up-Down-Regulation(IL_1b/NC)	P-value	FDR
chr7:139461703|139469960	Col2a1,	0	21	0.001	11877.8	23.502	Up	6.95e-11	6.49e-08
chr7:139466514|139467378	Col2a1,	0	12	0.001	6787.33	22.694	Up	1.32e-06	0.000410782
chr17:5559657|5571375	Agtpbp1,	0	7	0.001	3959.28	21.917	Up	0.000314662	0.0733949
chr10:35876013|35876397	Hnrnph1,	0	7	0.001	3959.28	21.917	Up	0.000314662	0.0587159
chr4:99489315|99494425	7SK,U6,5S_rRNA,U7,SNORA17,U1,U4,Metazoa_SRP,SNORA3,SNORA44,U2,SNORA73,LOC100360260,LOC100362150,	0	7	0.001	3959.28	21.917	Up	0.000314662	0.0489299
chr17:43639854|43640060	Hist1h1c,	0	6	0.001	3393.66	21.694	Up	0.000940246	0.0974722
chr19:56720223|56721427	Nup133,	0	6	0.001	3393.66	21.694	Up	0.000940246	0.087725
chr6:132551396|132555729	Evl,	0	6	0.001	3393.66	21.694	Up	0.000940246	0.07975
chr18:27412774|27413116	Brd8,	0	6	0.001	3393.66	21.694	Up	0.000940246	0.0731041
chr13:101502509|101503027	Disp1,	0	6	0.001	3393.66	21.694	Up	0.000940246	0.0674807
chrX:123718252|123720910	Upf3b,	0	6	0.001	3393.66	21.694	Up	0.000940246	0.0626607
chr16:22715018|22787198	U6,5S_rRNA,SNORA48,SNORA17,SNORA15,uc_338,7SK,U1,U4,RNaseP_nuc,SNORA70,	0	6	0.001	3393.66	21.694	Up	0.000940246	0.0584833
chr14:46643734|46649897	U6,7SK,U1,5S_rRNA,SNORA19,SNORA17,U4,U2,SNORA70,SCARNA23,RNaseP_nuc,U7,pRNA,	0	6	0.001	3393.66	21.694	Up	0.000940246	0.0548281
chr5:62081720|62093458	Anp32b,	0	6	0.001	3393.66	21.694	Up	0.000940246	0.0516029
chr5:72119820|72124022	Rad23b,	0	5	0.001	2828.05	21.431	Up	0.00280958	0.131067
chr4:157436084|157436610	Ptms,	0	5	0.001	2828.05	21.431	Up	0.00280958	0.124826
chr3:62719200|62733674	Agps,	0	5	0.001	2828.05	21.431	Up	0.00280958	0.119152
chr20:4896892|4921063	7SK,SNORA17,U2,U6,Tap2,RT1-CE2,RT1-CE4,AABR07044408.1,Tnf,Ltb,	0	5	0.001	2828.05	21.431	Up	0.00280958	0.113971
chr6:12179226|12194014	U2,U6,7SK,U1,U4,SNORA17,5S_rRNA,Eif3h,SNORD113,	0	5	0.001	2828.05	21.431	Up	0.00280958	0.109222
chr10:82750580|82751318	Col1a1,	0	5	0.001	2828.05	21.431	Up	0.00280958	0.104854
chr12:13879069|13884323	Tnrc18,	0	5	0.001	2828.05	21.431	Up	0.00280958	0.100821
chr13:107733302|107749528	Kcnk2,	0	5	0.001	2828.05	21.431	Up	0.00280958	0.0970866
chrX:24890571|24932969	RNaseP_nuc,U2,U6,SNORA42,Y_RNA,5S_rRNA,U1,SNORA26,SNORA70,7SK,U7,	0	5	0.001	2828.05	21.431	Up	0.00280958	0.0936192
chr5:47408681|47409532	7SK,SNORA17,Metazoa_SRP,SNORA40,U6,U4,SNORA2,U1,5S_rRNA,SNORA15,U7,RNaseP_nuc,SNORA73,	0	4	0.001	2262.44	21.109	Up	0.00839534	0.223796
chr2:20488617|20531444	5_8S_rRNA,5S_rRNA,U6,SNORA24,SNORA17,U4,U1,RNaseP_nuc,Ssbp2,	0	4	0.001	2262.44	21.109	Up	0.00839534	0.217579
chr4:64889575|64899587	Creb3l2,	0	4	0.001	2262.44	21.109	Up	0.00839534	0.211699
chr1:43797777|43806044	Cnksr3,	0	4	0.001	2262.44	21.109	Up	0.00839534	0.206128
chr15:27739023|27739233	RNaseP_nuc,	0	4	0.001	2262.44	21.109	Up	0.00839534	0.200842
chr17:19160994|19321551	U4,U6,SNORA17,7SK,5S_rRNA,	0	4	0.001	2262.44	21.109	Up	0.00839534	0.195821
chr12:25442325|25447480	Gtf2i,	0	4	0.001	2262.44	21.109	Up	0.00839534	0.191045
chr13:74512346|74520636	Ralgps2,	0	4	0.001	2262.44	21.109	Up	0.00839534	0.186496
chr9:55402212|55402851	SNORA44,U1,U6,U7,SNORA48,7SK,SNORA17,5S_rRNA,Metazoa_SRP,U2,U4,SNORA51,Tmeff2,	0	4	0.001	2262.44	21.109	Up	0.00839534	0.182159
chr7:64959567|64961215	Irak3,	0	4	0.001	2262.44	21.109	Up	0.00839534	0.178019
chr10:37764317|37764822	RGD1310352,	0	4	0.001	2262.44	21.109	Up	0.00839534	0.174063
chr15:18796338|18805630	Flnb,	0	4	0.001	2262.44	21.109	Up	0.00839534	0.170279
chr19:47019991|47053599	U6,5S_rRNA,SNORA17,7SK,U4,U1,Y_RNA,	0	4	0.001	2262.44	21.109	Up	0.00839534	0.166656
chr2:124187476|124205983	Spata5,	0	4	0.001	2262.44	21.109	Up	0.00839534	0.163184
chr1:185306404|185307538	Pik3c2a,	0	4	0.001	2262.44	21.109	Up	0.00839534	0.159854
chr7:139461703|139466567	Col2a1,	0	4	0.001	2262.44	21.109	Up	0.00839534	0.156657
chr20:3851627|3852599	Col11a2,	0	4	0.001	2262.44	21.109	Up	0.00839534	0.153585
chr5:127160496|127165240	Glis1,	0	4	0.001	2262.44	21.109	Up	0.00839534	0.150632
chr6:23554728|23563843	Ppp1cb,	0	4	0.001	2262.44	21.109	Up	0.00839534	0.14779
chr1:44343617|44358928	Tiam2,	0	3	0.001	1696.83	20.694	Up	0.0250862	0.339209
chr7:140828965|140829261	U6,U1,U12,SNORA70,Kcnh3,	0	3	0.001	1696.83	20.694	Up	0.0250862	0.334363
chr20:5851258|5853847	Srpk1,	0	3	0.001	1696.83	20.694	Up	0.0250862	0.329654
chr18:29633808|29634585	Hars2,	0	3	0.001	1696.83	20.694	Up	0.0250862	0.325075
chr13:35597462|35608096	Epb4.1l5,	0	3	0.001	1696.83	20.694	Up	0.0250862	0.320622
chr8:70317585|70324895	U6,U4,SNORA17,7SK,U1,SNORA8,SNORA32,5S_rRNA,SNORA44,SNORA2,uc_338,SNORA70,U7,U2,SNORA61,SNORD113,	0	3	0.001	1696.83	20.694	Up	0.0250862	0.31629
chr3:124088433|124093457	Smox,	0	3	0.001	1696.83	20.694	Up	0.0250862	0.312072
chr4:64894605|64899587	Creb3l2,	0	3	0.001	1696.83	20.694	Up	0.0250862	0.307966
chr9:54232163|54257387	Gls,	0	3	0.001	1696.83	20.694	Up	0.0250862	0.303967
chr7:139457464|139464532	Col2a1,	0	3	0.001	1696.83	20.694	Up	0.0250862	0.30007
chr2:216888004|216900514	Col11a1,	0	3	0.001	1696.83	20.694	Up	0.0250862	0.296271
chr20:5377360|5416741	7SK,SNORA17,U2,U6,RT1-A1,	0	3	0.001	1696.83	20.694	Up	0.0250862	0.292568
chr4:96732982|96810129	Prdm5,	0	3	0.001	1696.83	20.694	Up	0.0250862	0.288956
chr7:72800253|72804218	Mtdh,	0	3	0.001	1696.83	20.694	Up	0.0250862	0.285432
chr8:26290097|26294259	Herpud2,	0	3	0.001	1696.83	20.694	Up	0.0250862	0.281993
chr9:113386175|113416653	Rab31,	0	3	0.001	1696.83	20.694	Up	0.0250862	0.278636
chr10:4213518|4233192	Snx29,	0	3	0.001	1696.83	20.694	Up	0.0250862	0.275358
chr2:49155620|49170023	Parp8,	0	3	0.001	1696.83	20.694	Up	0.0250862	0.272156
chr17:27592203|27602936	Rreb1,	0	3	0.001	1696.83	20.694	Up	0.0250862	0.269028
chr20:12339749|12342262	Slc19a1,	0	3	0.001	1696.83	20.694	Up	0.0250862	0.265971
chr2:113247767|113345579	5_8S_rRNA,5S_rRNA,U6,SNORA24,SNORA17,U4,U1,7SK,SNORA32,SNORA15,LOC100909885,SNORA51,SNORA44,U6atac,Metazoa_SRP,U7,SNORA2,U2,	0	3	0.001	1696.83	20.694	Up	0.0250862	0.262982
chr8:109044546|109052504	Stag1,	0	3	0.001	1696.83	20.694	Up	0.0250862	0.26006
chr5:22717443|22738059	Asph,	0	3	0.001	1696.83	20.694	Up	0.0250862	0.257202
chr9:70787138|70787910	Klf7,	0	3	0.001	1696.83	20.694	Up	0.0250862	0.254407
chr19:55882755|55886776	Spg7,	0	3	0.001	1696.83	20.694	Up	0.0250862	0.251671
chr3:51187491|51198927	Cobll1,	0	3	0.001	1696.83	20.694	Up	0.0250862	0.248994
chr5:22761571|22764952	Asph,	0	3	0.001	1696.83	20.694	Up	0.0250862	0.246373
chr1:220039308|220049075	SNORA32,U6,SNORA17,SNORA42,RNaseP_nuc,U4,5S_rRNA,SNORA24,U1,SNORA20,7SK,U2,SNORA44,Ears2,SNORA51,SNORA19,	0	3	0.001	1696.83	20.694	Up	0.0250862	0.243807
chr7:122189909|122190787	Adsl,	0	3	0.001	1696.83	20.694	Up	0.0250862	0.241293
chr1:45923228|46014665	Arid1b,	0	3	0.001	1696.83	20.694	Up	0.0250862	0.238831
chr19:22172781|22179584	Phkb,	0	3	0.001	1696.83	20.694	Up	0.0250862	0.236418
chr7:58367966|58371220	5_8S_rRNA,U6,7SK,SNORA17,SNORA26,5S_rRNA,U1,U4,U6atac,U7,U2,SNORA24,SNORA73,SNORA48,Zfc3h1,	0	3	0.001	1696.83	20.694	Up	0.0250862	0.234054
chr5:75975497|75984046	AI314180,	0	3	0.001	1696.83	20.694	Up	0.0250862	0.231737
chr17:12322146|12322408	Auh,	0	3	0.001	1696.83	20.694	Up	0.0250862	0.229465
chr5:136420692|136447778	Eri3,	0	3	0.001	1696.83	20.694	Up	0.0250862	0.227237
chr7:58367935|58371196	5_8S_rRNA,U6,7SK,SNORA17,SNORA26,5S_rRNA,U1,U4,U6atac,U7,U2,SNORA24,SNORA73,SNORA48,Zfc3h1,	0	3	0.001	1696.83	20.694	Up	0.0250862	0.225052
chr8:13085939|13090209	Amotl1,	0	3	0.001	1696.83	20.694	Up	0.0250862	0.222909
chr6:137924572|137936007	Mta1,	0	3	0.001	1696.83	20.694	Up	0.0250862	0.220806
chr10:95311195|95315537	Bptf,	0	3	0.001	1696.83	20.694	Up	0.0250862	0.218742
chr6:828602|907083	Crim1,	0	3	0.001	1696.83	20.694	Up	0.0250862	0.216717
chr3:162506117|162508987	Zmynd8,	0	3	0.001	1696.83	20.694	Up	0.0250862	0.214729
chr20:4095936|4118506	7SK,SNORA17,U2,U6,C4a,Tap2,	0	3	0.001	1696.83	20.694	Up	0.0250862	0.212777
chr14:10786399|10794860	Lin54,	0	3	0.001	1696.83	20.694	Up	0.0250862	0.21086
chr4:152526403|152536014	Wnk1,	0	3	0.001	1696.83	20.694	Up	0.0250862	0.208977
chr8:60441497|60443706	Scaper,	0	2	0.001	1131.22	20.109	Up	0.0362594	0.346882
chr18:24611733|24614740	Wdr33,	0	2	0.001	1131.22	20.109	Up	0.0362594	0.335692
chr5:167455211|167455676	Rere,	2	8	568.99	4524.89	2.991	Up	0.00283358	0.0911631
chr6:144211592|144275272	U6,7SK,	3	11	853.485	6221.72	2.866	Up	0.00059488	0.079289
chr12:40329454|40332371	Atxn2,	3	10	853.485	5656.11	2.728	Up	0.00143614	0.0744398
chr14:46329509|46525636	U6,7SK,U1,5S_rRNA,SNORA19,SNORA17,U4,U2,SNORA70,SCARNA23,RNaseP_nuc,U7,	4	12	1137.98	6787.33	2.576	Up	0.000714052	0.0832763
chr18:70254197|70255206	U6,SNORA17,7SK,5S_rRNA,U1,Dcp2,Mbd1,	2	6	568.99	3393.66	2.576	Up	0.0169737	0.268415
chr6:12179226|12179776	U2,U6,7SK,U1,U4,SNORA17,5S_rRNA,Eif3h,SNORD113,	2	6	568.99	3393.66	2.576	Up	0.0169737	0.263941
chr20:47860620|47896656	Sobp,	3	8	853.485	4524.89	2.406	Up	0.00795114	0.231825
chr8:79330088|79347376	Nedd4,	2	5	568.99	2828.05	2.313	Up	0.040144	0.307003
chr14:46329509|46525567	U6,7SK,U1,5S_rRNA,SNORA19,SNORA17,U4,U2,SNORA70,SCARNA23,RNaseP_nuc,U7,	2	5	568.99	2828.05	2.313	Up	0.040144	0.304507
chr4:96732982|96767151	Prdm5,	2	5	568.99	2828.05	2.313	Up	0.040144	0.302051
chr19:34249087|34272145	Arhgap10,	3	7	853.485	3959.28	2.214	Up	0.0181255	0.277231
chr12:43501060|43510832	Med13l,	3	7	853.485	3959.28	2.214	Up	0.0181255	0.272759
chr10:35876034|35876397	Hnrnph1,	4	9	1137.98	5090.5	2.161	Up	0.00834902	0.23605
chr6:106964709|106966071	U6,7SK,U1,U4,SNORA17,5S_rRNA,Eif3h,SNORD113,SNORA32,SNORA40,Dpf3,	5	10	1422.47	5656.11	1.991	Up	0.0083673	0.229609
chr4:66172555|66200637	Ubn2,	3	6	853.485	3393.66	1.991	Up	0.0402362	0.300323
chr4:115104274|115106428	Tet3,	3	6	853.485	3393.66	1.991	Up	0.0402362	0.297939
chr12:25431710|25435591	Gtf2i,	8	12	2275.96	6787.33	1.576	Up	0.0141379	0.235548
chr16:23555919|23600154	Psd3,	16	19	4551.92	10746.6	1.239	Up	0.0105014	0.178141
chr19:25886356|25886887	Nfix,	88	92	25035.6	52036.2	1.056	Up	1.04e-06	0.000483579
chr14:46649088|46649882	U6,7SK,U1,5S_rRNA,SNORA19,SNORA17,U4,U2,SNORA70,SCARNA23,RNaseP_nuc,U7,pRNA,	15	0	4267.43	0.001	-22.025	Down	0.00294948	0.0917288
chr12:628708|632694	N4bp2l2,	14	0	3982.93	0.001	-21.925	Down	0.00443304	0.13342
chr5:148835226|148836445	Pum1,	12	0	3413.94	0.001	-21.703	Down	0.0100141	0.173021
chr3:54547246|54566332	Stk39,	11	0	3129.45	0.001	-21.577	Down	0.015051	0.246362
chr17:76245627|76265943	Upf2,	11	0	3129.45	0.001	-21.577	Down	0.015051	0.242114
chr18:61323689|61340634	Zfp532,	10	0	2844.95	0.001	-21.44	Down	0.0226216	0.335015
chr1:220032746|220034697	SNORA32,U6,SNORA17,SNORA42,RNaseP_nuc,U4,5S_rRNA,SNORA24,U1,SNORA20,7SK,U2,SNORA44,Ears2,SNORA51,SNORA19,Rbm4b,	10	0	2844.95	0.001	-21.44	Down	0.0226216	0.329781
chr17:29730437|29757605	Cdyl,	10	0	2844.95	0.001	-21.44	Down	0.0226216	0.324707
chr5:168944838|168947498	7SK,SNORA17,U6,Camta1,	10	0	2844.95	0.001	-21.44	Down	0.0226216	0.319787
chr10:92474821|92476192	5S_rRNA,U1,7SK,U6,SNORA70,SNORA42,SNORA19,SNORA48,SNORA67,U2,SNORA26,U6atac,	10	0	2844.95	0.001	-21.44	Down	0.0226216	0.315014
chr10:16724062|16730140	Crebrf,	10	0	2844.95	0.001	-21.44	Down	0.0226216	0.310382
chr8:104504801|104514522	Rasa2,	9	0	2560.45	0.001	-21.288	Down	0.0339998	0.280724
chr10:29318809|29319752	Pwwp2a,	9	0	2560.45	0.001	-21.288	Down	0.0339998	0.278262
chr4:99275917|99277560	Rmnd5a,	9	0	2560.45	0.001	-21.288	Down	0.0339998	0.275842
chr10:82753666|82756676	Col1a1,	9	0	2560.45	0.001	-21.288	Down	0.0339998	0.273464
chr4:157436084|157436371	Ptms,	9	0	2560.45	0.001	-21.288	Down	0.0339998	0.271127
chr5:156396700|156416316	7SK,SNORA17,U6,U1,SNORA15,Eif4g3,	9	0	2560.45	0.001	-21.288	Down	0.0339998	0.268829
chr3:94396940|94398038	Hipk3,	9	0	2560.45	0.001	-21.288	Down	0.0339998	0.26657
chr19:55118679|55121209	Zfpm1,	7	0	1991.46	0.001	-20.925	Down	0.0420742	0.186477
chr1:186006551|186009525	Sox6,	5	0	1422.47	0.001	-20.44	Down	0.0453208	0.199227
chr12:9273125|9313769	Pan3,	4	0	1137.98	0.001	-20.118	Down	0.0475362	0.208116
chr4:66172555|66180964	Ubn2,	25	2	7112.38	1131.22	-2.652	Down	0.0024575	0.120676
chr13:73239822|73265813	Acbd6,	20	3	5689.9	1696.83	-1.746	Down	0.038563	0.297349
