# Supplementary material for: CircPan3 Promotes the Ghrelin System and Chondrocyte Autophagy by Sponging miR-667-5p During Rat Osteoarthritis Pathogenesis
Source: Front Cell Dev Biol. 2021 Nov 19;9:719898. doi: 10.3389/fcell.2021.719898 (PMC8640465; doi:10.3389/fcell.2021.719898)
Supplement: Supplementary file 3 [file Table_3.XLS]

## Sheet: Sheet1
Supplementary Table 3 A total of 732 genes were differentially expressed in rat chondrocytes after IL-1β stimulation compared with the negative control (NC) group.
geneID	geneLength	NC-Expression	IL-1β-Expression	NC-RPKM	IL-1β-RPKM	log2 Ratio(IL-1β/NC)	Up-Down-Regulation(IL_1b/NC)	P-value	FDR
Gng8	560	0	9	0.001	2.22829	11.1217	Up	0.000386576	0.00536034
Slpil2	393	0	6	0.001	2.11679	11.0477	Up	0.00502776	0.0380149
RGD1359290	703	0	5	0.001	0.986127	9.94563	Up	0.0118237	0.0695764
Ncr3	817	0	5	0.001	0.848528	9.72882	Up	0.0118237	0.0696104
Spaca1	982	0	5	0.001	0.705954	9.46343	Up	0.0118237	0.069305
Rprml	1005	0	5	0.001	0.689798	9.43003	Up	0.0118237	0.0694744
Ccdc69	1436	0	7	0.001	0.675868	9.4006	Up	0.00213794	0.0201587
Cideb	1272	0	6	0.001	0.654007	9.35316	Up	0.00502776	0.037991
Scn2b	860	0	4	0.001	0.644881	9.33289	Up	0.0278056	0.126477
Tnnt2	1096	0	5	0.001	0.632525	9.30498	Up	0.0118237	0.0692712
Plek2	1553	0	7	0.001	0.624949	9.2876	Up	0.00213794	0.0201114
Mgst1	903	0	4	0.001	0.614173	9.2625	Up	0.0278056	0.126
Map2k6	1690	0	7	0.001	0.574288	9.16563	Up	0.00213794	0.0201271
Actc1	1489	0	6	0.001	0.558695	9.12592	Up	0.00502776	0.0381108
Dennd2d	1926	0	7	0.001	0.503918	8.97705	Up	0.00213794	0.0201429
Sectm1b	1103	0	4	0.001	0.502809	8.97387	Up	0.0278056	0.126095
Ebi3	1186	0	4	0.001	0.46762	8.86919	Up	0.0278056	0.126765
Zmynd12	1186	0	4	0.001	0.46762	8.86919	Up	0.0278056	0.126573
Serpinb1a	1265	0	4	0.001	0.438417	8.77616	Up	0.0278056	0.126861
Acpp	1602	0	5	0.001	0.432739	8.75735	Up	0.0118237	0.0695083
Kcna5	1809	0	5	0.001	0.383221	8.58203	Up	0.0118237	0.0693388
Olah	1516	0	4	0.001	0.36583	8.51503	Up	0.0278056	0.126381
Pdlim3	1565	0	4	0.001	0.354376	8.46914	Up	0.0278056	0.126286
Dpep2	1634	0	4	0.001	0.339411	8.40689	Up	0.0278056	0.126669
Enpp6	1729	0	4	0.001	0.320762	8.32536	Up	0.0278056	0.126621
Fndc5	2178	0	5	0.001	0.318295	8.31422	Up	0.0118237	0.0693726
Sctr	1797	0	4	0.001	0.308624	8.26971	Up	0.0278056	0.126525
Spire2	2268	0	5	0.001	0.305665	8.25581	Up	0.0118237	0.0694404
Akap3	2860	0	6	0.001	0.290873	8.18425	Up	0.00502776	0.0379672
Slc22a13	2000	0	4	0.001	0.277299	8.1153	Up	0.0278056	0.126048
Mpp4	2199	0	4	0.001	0.252205	7.97845	Up	0.0278056	0.126334
Fam83b	3390	0	6	0.001	0.245397	7.93898	Up	0.00502776	0.0380628
Pip5k1b	2888	0	5	0.001	0.240044	7.90716	Up	0.0118237	0.0694065
Kcns3	2311	0	4	0.001	0.239982	7.90678	Up	0.0278056	0.126191
Tsnaxip1	2590	0	4	0.001	0.21413	7.74235	Up	0.0278056	0.126957
Cdh15	2722	0	4	0.001	0.203746	7.67063	Up	0.0278056	0.126429
Itih3	2766	0	4	0.001	0.200505	7.6475	Up	0.0278056	0.126909
Sstr1	3906	0	5	0.001	0.177483	7.47153	Up	0.0118237	0.0695423
Pcdh19	4156	0	5	0.001	0.166806	7.38203	Up	0.0118237	0.0692375
Kcnab1	3493	0	4	0.001	0.158774	7.31083	Up	0.0278056	0.126238
Pcdha5	5385	0	6	0.001	0.154484	7.27131	Up	0.00502776	0.0380868
Elovl2	3731	0	4	0.001	0.148646	7.21574	Up	0.0278056	0.126813
Myh6	5925	0	6	0.001	0.140405	7.13345	Up	0.00502776	0.0380388
Pcdha2	5244	0	4	0.001	0.105759	6.72463	Up	0.0278056	0.126717
Nlrp1a	7024	0	4	0.001	0.0789575	6.30301	Up	0.0278056	0.126143
Ccdc28b	800	1	19	0.128219	3.29292	4.68269	Up	9.3367e-07	3.46438e-05
Rasd1	1569	1	13	0.0653761	1.14878	4.1352	Up	0.000114344	0.00202452
Slc2a4	2506	1	11	0.0409318	0.608597	3.89419	Up	0.000552018	0.0071667
Dfna5	2217	1	10	0.0462675	0.625392	3.75669	Up	0.00120369	0.0130839
Dkk3	5010	1	9	0.0204741	0.249071	3.60469	Up	0.00260852	0.0232294
Fhit	574	1	9	0.178702	2.17395	3.60469	Up	0.00260852	0.023195
Bves	1483	1	9	0.0691673	0.841433	3.60469	Up	0.00260852	0.0232122
Prodh	2182	1	9	0.0470097	0.571881	3.60469	Up	0.00260852	0.0231436
Cntn1	3210	1	9	0.0319549	0.388737	3.60469	Up	0.00260852	0.0231607
Slc26a10	2330	1	9	0.0440237	0.535556	3.60469	Up	0.00260852	0.0231778
Lcp2	3384	1	7	0.0303118	0.286804	3.24212	Up	0.0119686	0.0698476
Ccdc150	3309	1	7	0.0309988	0.293305	3.24212	Up	0.0119686	0.0698137
RGD1560289	3034	1	7	0.0338085	0.31989	3.24212	Up	0.0119686	0.0698815
Mef2b	1318	2	13	0.155653	1.36756	3.1352	Up	0.000552774	0.00716877
Kcne4	629	1	6	0.163077	1.32257	3.01972	Up	0.0252564	0.119635
Susd2	3185	1	6	0.0322057	0.261192	3.01972	Up	0.0252564	0.119729
Fbp1	1454	1	6	0.0705469	0.572144	3.01972	Up	0.0252564	0.119682
Tmem255a	2281	1	6	0.0449694	0.364707	3.01972	Up	0.0252564	0.11954
Klf1	1514	1	6	0.0677511	0.549469	3.01972	Up	0.0252564	0.119493
Nfatc2	3701	1	6	0.0277155	0.224776	3.01972	Up	0.0252564	0.119587
Pkia	1971	2	11	0.104084	0.773792	2.89419	Up	0.00235322	0.0215628
Myo16	6836	2	10	0.0300103	0.202822	2.75669	Up	0.0047879	0.0368267
Fmo5	2242	2	10	0.0915032	0.618419	2.75669	Up	0.0047879	0.0368032
Ankrd1	1742	2	10	0.117767	0.795921	2.75669	Up	0.0047879	0.0367796
Aste1	2411	4	18	0.170179	1.03513	2.60469	Up	0.00019779	0.00319172
Unc13a	4858	2	9	0.0422294	0.256864	2.60469	Up	0.00963262	0.0599086
Slc16a6	2033	2	9	0.10091	0.613795	2.60469	Up	0.00963262	0.0599707
Rab9b	3846	2	9	0.0533412	0.324453	2.60469	Up	0.00963262	0.0600328
Fam55b	2194	2	9	0.0935051	0.568753	2.60469	Up	0.00963262	0.0599396
Chst5	1991	2	9	0.103039	0.626743	2.60469	Up	0.00963262	0.0600017
Ccdc176	1669	2	8	0.122918	0.664587	2.43476	Up	0.019127	0.0987736
Prr16	3138	4	16	0.130752	0.706944	2.43476	Up	0.000752276	0.00905291
Rgs8	3600	2	8	0.0569862	0.30811	2.43476	Up	0.019127	0.0988586
Syt4	3877	2	8	0.0529147	0.286096	2.43476	Up	0.019127	0.0987312
Fgf16	624	2	8	0.328766	1.77756	2.43476	Up	0.019127	0.0986889
Trpm8	4157	2	8	0.0493506	0.266826	2.43476	Up	0.019127	0.0986465
Msx1	1761	2	8	0.116496	0.629867	2.43476	Up	0.019127	0.0988161
Trim21	1416	4	15	0.28976	1.46874	2.34165	Up	0.00144688	0.0150993
Abat	1725	4	15	0.237855	1.20565	2.34165	Up	0.00144688	0.0150862
Fbxo15	1693	3	11	0.181763	0.900853	2.30923	Up	0.00718456	0.0487982
Plp1	3049	5	18	0.168211	0.818527	2.28276	Up	0.000568706	0.0072889
Zmynd10	1730	2	7	0.118584	0.561009	2.24212	Up	0.0373952	0.155022
Tmc8	2654	2	7	0.0772985	0.365692	2.24212	Up	0.0373952	0.155183
Cyth4	2654	2	7	0.0772985	0.365692	2.24212	Up	0.0373952	0.155129
Dsc2	4507	2	7	0.0455181	0.215342	2.24212	Up	0.0373952	0.155076
Prrt1	1949	4	14	0.210518	0.995943	2.24212	Up	0.00275366	0.024041
Adcy5	4850	2	7	0.042299	0.200113	2.24212	Up	0.0373952	0.154969
Tekt4	1515	2	7	0.135413	0.640625	2.24212	Up	0.0373952	0.155344
Slc2a5	2167	2	7	0.0946702	0.447875	2.24212	Up	0.0373952	0.155237
Efcab2	2604	2	7	0.0787827	0.372714	2.24212	Up	0.0373952	0.154862
Rsph6a	2326	2	7	0.0881987	0.41726	2.24212	Up	0.0373952	0.154916
Cxcl10	1134	2	7	0.180909	0.855861	2.24212	Up	0.0373952	0.15529
Pls1	1936	5	17	0.264915	1.21748	2.2003	Up	0.00107007	0.0118566
Hsf2bp	2816	3	10	0.109277	0.492363	2.17173	Up	0.013715	0.0770837
Hist1h1b	669	3	10	0.459978	2.07249	2.17173	Up	0.013715	0.0771197
Abcc8	4749	3	10	0.0647979	0.291955	2.17173	Up	0.013715	0.0771558
Pcdhb4	2540	4	13	0.161536	0.709623	2.1352	Up	0.00517984	0.0386783
Ttc9	2109	4	13	0.194547	0.854643	2.1352	Up	0.00517984	0.0386543
Rgs16	600	5	16	0.854793	3.69732	2.11283	Up	0.0019928	0.0192429
Atcay	2722	6	19	0.226102	0.967796	2.09773	Up	0.000776542	0.00927991
Slc29a2	1678	4	12	0.244518	0.991534	2.01972	Up	0.00961752	0.0600633
Nudt15	800	3	9	0.384657	1.55981	2.01972	Up	0.0257818	0.121168
Amigo1	1482	3	9	0.207642	0.842001	2.01972	Up	0.0257818	0.121216
Gsto2	1384	4	12	0.29646	1.20216	2.01972	Up	0.00961752	0.0600321
Lck	1953	3	9	0.157565	0.638938	2.01972	Up	0.0257818	0.121121
Neil2	1042	3	9	0.295322	1.19755	2.01972	Up	0.0257818	0.121263
Igfbp3	2407	4	12	0.170461	0.691231	2.01972	Up	0.00961752	0.0600945
Hfe	1670	10	29	0.614222	2.40769	1.97081	Up	6.25696e-05	0.00125578
Hecw1	5178	6	17	0.118859	0.455203	1.93726	Up	0.00257416	0.02306
Trappc2b	1056	5	14	0.485678	1.83816	1.92019	Up	0.00667402	0.0462717
B3galt1	2670	4	11	0.153671	0.571215	1.89419	Up	0.017598	0.0929133
Fam71f1	1572	4	11	0.261005	0.970193	1.89419	Up	0.017598	0.0930359
Gareml	2662	4	11	0.154132	0.572932	1.89419	Up	0.017598	0.0928725
Kif19	3472	4	11	0.118174	0.43927	1.89419	Up	0.017598	0.092995
Cav3	1355	4	11	0.302805	1.12557	1.89419	Up	0.017598	0.0929541
Adal	1625	11	30	0.694355	2.55968	1.88222	Up	7.87668e-05	0.00149595
LOC297756	690	3	8	0.445979	1.60753	1.8498	Up	0.0476102	0.183511
Radil	3687	6	16	0.166925	0.601679	1.8498	Up	0.0046072	0.0357571
Tnfaip6	1367	3	8	0.22511	0.811409	1.8498	Up	0.0476102	0.183628
Tubb3	1763	3	8	0.174546	0.629152	1.8498	Up	0.0476102	0.183864
Cldn11	1848	3	8	0.166518	0.600214	1.8498	Up	0.0476102	0.183746
LOC681383	921	3	8	0.334121	1.20434	1.8498	Up	0.0476102	0.18357
Scn8a	6439	3	8	0.0477909	0.172262	1.8498	Up	0.0476102	0.183687
Mapt	5147	3	8	0.0597873	0.215503	1.8498	Up	0.0476102	0.183805
Pcdhb12	3007	5	13	0.170561	0.599416	1.81327	Up	0.0119731	0.0697726
Camta1	8454	5	13	0.0606666	0.213206	1.81327	Up	0.0119731	0.0698064
RGD1562608	2586	13	33	0.515652	1.76931	1.77872	Up	6.7553e-05	0.00132267
RT1-CE6	951	6	15	0.647162	2.1869	1.75669	Up	0.00814106	0.0533652
Sugct	1615	4	10	0.254056	0.858511	1.75669	Up	0.0316738	0.139124
Snx22	840	4	10	0.488453	1.65059	1.75669	Up	0.0316738	0.139022
Srsf12	786	8	20	1.04402	3.52798	1.75669	Up	0.0021811	0.0203581
Pcsk2	2446	4	10	0.167743	0.566842	1.75669	Up	0.0316738	0.139073
Piwil2	4899	7	17	0.146566	0.481127	1.71487	Up	0.00553818	0.0405481
Amz1	1506	7	17	0.476777	1.5651	1.71487	Up	0.00553818	0.0405234
Mapk12	1666	13	31	0.800406	2.57991	1.68852	Up	0.000197973	0.00319039
Pcp4	698	6	14	0.881735	2.78093	1.65715	Up	0.0141851	0.0791337
Bmp7	2448	6	14	0.25141	0.79293	1.65715	Up	0.0141851	0.079097
Dapp1	3058	9	21	0.301889	0.952138	1.65715	Up	0.00257084	0.0230475
Nmrk1	1567	9	21	0.589136	1.8581	1.65715	Up	0.00257084	0.0230647
Zfp40	3424	13	30	0.38945	1.2148	1.64121	Up	0.000334908	0.00482765
Klhl15	1969	17	39	0.885616	2.74623	1.6327	Up	4.52136e-05	0.000963755
Raver2	2452	11	25	0.460166	1.41364	1.61919	Up	0.00119906	0.0130454
Styxl1	1280	13	29	1.04178	3.14128	1.5923	Up	0.000561792	0.00724663
Slitrk6	4248	13	29	0.313907	0.946524	1.5923	Up	0.000561792	0.00725442
Notch3	7313	9	20	0.126238	0.379186	1.58676	Up	0.00435972	0.0342342
Mpp7	1892	9	20	0.487937	1.46564	1.58676	Up	0.00435972	0.0342566
Fdxr	1786	5	11	0.287164	0.853944	1.57226	Up	0.0367512	0.153571
Gipc2	1253	5	11	0.409318	1.21719	1.57226	Up	0.0367512	0.153624
Irf7	1959	11	24	0.575971	1.69861	1.56029	Up	0.00201046	0.0193823
Samd15	1889	6	13	0.325808	0.954178	1.55024	Up	0.0243376	0.117363
Hspa1a	3964	6	13	0.15526	0.454703	1.55024	Up	0.0243376	0.117316
Gria3	5040	20	43	0.407044	1.18292	1.5391	Up	4.06948e-05	0.000892761
Slc12a5	5452	9	19	0.169328	0.483188	1.51276	Up	0.00730454	0.0493621
Abcd2	5516	9	19	0.167363	0.477581	1.51276	Up	0.00730454	0.0493344
Pcdhb5	2583	11	23	0.436828	1.23459	1.49889	Up	0.00333558	0.028003
Lrriq3	2388	11	23	0.472499	1.3354	1.49889	Up	0.00333558	0.0280226
Mmp24	4196	17	34	0.415581	1.12347	1.43476	Up	0.000540874	0.00704484
Rgl3	2606	14	28	0.551056	1.48971	1.43476	Up	0.00170514	0.0171398
Glipr1	987	7	14	0.727483	1.96666	1.43476	Up	0.0271366	0.125043
Neu3	2290	10	20	0.447926	1.21091	1.43476	Up	0.00811636	0.0532905
Nxpe3	3137	11	22	0.359683	0.972358	1.43476	Up	0.00547244	0.0401646
Xpa	1204	13	26	1.10754	2.99409	1.43476	Up	0.00250928	0.0225967
Clic2	1195	12	24	1.03004	2.78459	1.43476	Up	0.00370088	0.0302255
Tlr3	3384	17	34	0.515301	1.39305	1.43476	Up	0.000540874	0.00703722
Rrm2b	1203	17	33	1.44952	3.80335	1.39169	Up	0.000867822	0.0101095
Slc46a3	2385	13	25	0.55911	1.45335	1.37818	Up	0.00405028	0.0324616
Adamts19	4355	12	23	0.282641	0.732247	1.37336	Up	0.0059858	0.0428086
Cnrip1	1447	11	21	0.77977	2.01219	1.36765	Up	0.00887186	0.056884
Dnaaf3	2160	8	15	0.379908	0.962843	1.34165	Up	0.0295662	0.132136
Ppp4r4	3519	8	15	0.233192	0.591004	1.34165	Up	0.0295662	0.132087
Exnef	2519	7	13	0.285044	0.715539	1.32785	Up	0.0446428	0.175048
Abcb4	3910	7	13	0.183638	0.460983	1.32785	Up	0.0446428	0.17499
Gdnf	700	7	13	1.02575	2.57492	1.32785	Up	0.0446428	0.175105
Cd55	1836	11	20	0.614557	1.51034	1.29726	Up	0.0142014	0.0791514
LOC497899	1097	15	27	1.40258	3.41252	1.28276	Up	0.004693	0.0361894
Adh1	1806	10	18	0.567969	1.38189	1.28276	Up	0.021155	0.106323
Sepw1	699	30	54	4.40237	10.7111	1.28276	Up	6.21418e-05	0.00124928
Pcdhb2	2397	9	16	0.385138	0.925487	1.26484	Up	0.0316512	0.139076
Ninj2	890	17	30	1.9593	4.67358	1.25419	Up	0.00339786	0.0284069
Rpl38	305	135	238	45.4021	108.192	1.25276	Up	1.44244e-16	2.22321e-14
Ggh	1361	21	37	1.58272	3.76931	1.2519	Up	0.00115435	0.0125931
Pqlc2	732	12	21	1.68156	3.97765	1.24212	Up	0.0151041	0.0832562
Cubn	11250	12	21	0.109413	0.258812	1.24212	Up	0.0151041	0.083218
Epha3	3062	11	19	0.368493	0.860333	1.22326	Up	0.0224266	0.110678
Tmem14a	1082	14	24	1.32722	3.0754	1.21237	Up	0.0107805	0.0648338
Hap1	3610	31	53	0.880839	2.03557	1.20848	Up	0.000153848	0.00261237
Lipe	3704	17	29	0.470782	1.08554	1.20528	Up	0.00525364	0.0390837
Negr1	1808	10	17	0.56734	1.30367	1.2003	Up	0.033421	0.14401
Chrdl2	1529	19	32	1.27464	2.90175	1.18683	Up	0.00377	0.0306858
Csnk1g1	1648	15	25	0.933633	2.1033	1.17173	Up	0.0112986	0.0673766
Adhfe1	1856	24	40	1.3264	2.98813	1.17173	Up	0.00134173	0.0142493
Zfp260	3660	63	105	1.76564	3.97765	1.17173	Up	1.99224e-07	8.5234e-06
Tf	2292	14	23	0.62655	1.39133	1.15097	Up	0.0166119	0.0892751
Sert1	1379	11	18	0.818221	1.80978	1.14525	Up	0.0349058	0.148282
Ccdc62	2895	22	36	0.7795	1.72414	1.14525	Up	0.00281944	0.0245085
Rtn4r	1422	11	18	0.793479	1.75506	1.14525	Up	0.0349058	0.148229
LOC361346	1568	41	67	2.68213	5.92443	1.1433	Up	4.67356e-05	0.000990927
Apip	920	56	91	6.2437	13.7142	1.1352	Up	2.37564e-06	7.76085e-05
Elovl4	1413	34	55	2.46819	5.39683	1.12866	Up	0.000262146	0.00400957
Tmco3	3195	44	71	1.41262	3.0811	1.12508	Up	3.51562e-05	0.00079296
LOC288978	1099	20	32	1.8667	4.03711	1.11283	Up	0.00593666	0.0426602
Acot13	743	22	35	3.03722	6.53127	1.10461	Up	0.00423086	0.0335069
Adgrl3	5401	38	60	0.721691	1.54026	1.09372	Up	0.000201944	0.00324568
Nmi	757	14	22	1.89703	4.02944	1.08684	Up	0.0252732	0.119479
Arid3b	3772	14	22	0.380714	0.808666	1.08684	Up	0.0252732	0.119526
Rbm41	2732	16	25	0.600733	1.26875	1.07862	Up	0.0177592	0.0933132
Fap	2293	18	28	0.805213	1.69306	1.07219	Up	0.0125273	0.0726848
Map3k7	4540	38	59	0.858558	1.80183	1.06948	Up	0.000296198	0.00437994
Slc2a12	4118	29	45	0.72236	1.51511	1.06863	Up	0.00158947	0.0162489
Akap6	8824	20	31	0.232491	0.487096	1.06703	Up	0.0088653	0.0568723
Qpct	942	15	23	1.63336	3.38528	1.05143	Up	0.0259422	0.121542
Rpl37a-ps1	352	96	147	27.975	57.9019	1.04947	Up	1.85464e-08	9.36828e-07
Faap24	1821	36	54	2.02784	4.11152	1.01972	Up	0.000872084	0.0101395
Paqr8	1600	28	42	1.79506	3.63955	1.01972	Up	0.00332842	0.0280016
Pstk	1136	32	48	2.88944	5.85843	1.01972	Up	0.00169867	0.017089
Ybey	4419	16	24	0.371397	0.753018	1.01972	Up	0.0264918	0.123252
Hmgb3	1521	26	39	1.75342	3.55511	1.01972	Up	0.00467176	0.0360487
Lrrn3	3084	42	63	1.39694	2.83233	1.01972	Up	0.000323614	0.00469299
Lrrc8b	2412	53	79	2.25393	4.54117	1.01062	Up	6.4232e-05	0.00128272
Bcdin3d	1242	37	55	3.05578	6.13987	1.00667	Up	0.00088763	0.0102804
Tmem56	1051	31	46	3.02553	6.06839	1.00413	Up	0.00241778	0.0220368
Gstm5	678	27	40	4.08485	8.17991	1.0018	Up	0.00475356	0.0366094
Rnf38	1695	48	71	2.90478	5.80774	0.999545	Up	0.00017374	0.00288495
Slc4a8	3626	23	34	0.650642	1.30008	0.998662	Up	0.00942622	0.0593931
Mertk	3024	38	56	1.28897	2.56758	0.994188	Up	0.00090183	0.0103948
Camk2n1	409	17	25	4.26351	8.47491	0.991154	Up	0.0269334	0.124584
Efcab7	2157	17	25	0.808427	1.60697	0.991154	Up	0.0269334	0.124632
Tm6sf1	2781	17	25	0.627032	1.2464	0.991154	Up	0.0269334	0.124536
Cables1	2600	56	82	2.20931	4.37279	0.984958	Up	6.7277e-05	0.00132158
Irak1bp1	1077	68	99	6.47642	12.7449	0.976655	Up	1.37051e-05	0.000351306
Slc9a5	4149	22	32	0.543903	1.06936	0.975329	Up	0.0135138	0.0765253
Smim3	1702	62	90	3.73658	7.33164	0.972418	Up	3.60942e-05	0.000811074
Zfp418	2715	47	68	1.7757	3.47262	0.967635	Up	0.000348532	0.00495864
LOC501110	2011	18	26	0.918127	1.79258	0.965275	Up	0.0272774	0.125403
Itgb8	2791	16	23	0.588034	1.14258	0.958323	Up	0.0390142	0.15986
RGD1564124	1629	32	46	2.01498	3.91521	0.958323	Up	0.00352276	0.029127
Pigm	3698	16	23	0.443808	0.862341	0.958323	Up	0.0390142	0.159914
Tctex1d2	883	39	56	4.5305	8.79317	0.956713	Up	0.00130493	0.0139696
Slc38a4	1917	46	66	2.46138	4.77353	0.955593	Up	0.00048922	0.0065204
Noct	2609	30	43	1.17948	2.28514	0.954135	Up	0.00493846	0.0375999
Rab3a	1378	37	53	2.75419	5.33267	0.953228	Up	0.00182014	0.0180692
Spns2	3869	49	70	1.29909	2.50852	0.949334	Up	0.00035573	0.0050372
Rp9	719	38	54	5.42122	10.4132	0.941721	Up	0.00183622	0.018124
Chad	1665	62	88	3.81961	7.32802	0.939996	Up	7.17302e-05	0.00138863
Mis12	661	41	58	6.36245	12.1659	0.93519	Up	0.00132755	0.0141363
Gjb2	2420	17	24	0.720569	1.37504	0.93226	Up	0.039334	0.160841
Cars2	1806	32	45	1.8175	3.45472	0.926614	Up	0.00501636	0.0381205
Gstm7	1209	20	28	1.69686	3.21107	0.920188	Up	0.0277108	0.126717
Zfp483	2817	20	28	0.728258	1.37813	0.920188	Up	0.0277108	0.126669
Utp23	992	55	77	5.68713	10.7621	0.920188	Up	0.00026416	0.00403012
Fbxw9	1911	46	64	2.4691	4.64341	0.911199	Up	0.000971142	0.0110038
RGD1304770	2263	18	25	0.815887	1.5317	0.908692	Up	0.0395302	0.161479
Adgrg2	4608	21	29	0.467465	0.872577	0.900424	Up	0.0278172	0.126005
Tmsbl1	413	21	29	5.21569	9.73568	0.900424	Up	0.0278172	0.125958
Ap4s1	876	51	70	5.97184	11.0793	0.891618	Up	0.00070682	0.00863556
Tpk1	3331	27	37	0.831441	1.54009	0.889327	Up	0.0139595	0.0782382
Lsm10	844	41	56	4.98292	9.19949	0.884564	Up	0.00261714	0.0231518
Acsl6	2563	41	56	1.64088	3.02941	0.884564	Up	0.00261714	0.0231347
LOC499602	2350	20	27	0.87298	1.59299	0.86772	Up	0.0396088	0.161745
Pcdh20	5179	23	31	0.455537	0.829916	0.865395	Up	0.0278464	0.125995
Prrg1	1310	32	43	2.50565	4.55109	0.861026	Up	0.00993472	0.0609674
Nadk2	3134	41	55	1.34192	2.43322	0.858568	Up	0.0036392	0.0299251
Pibf1	2845	56	75	2.01905	3.65508	0.856225	Up	0.000707022	0.00862051
Mrps36	920	112	150	12.4874	22.6059	0.856225	Up	1.68465e-06	5.85344e-05
Megf6	5516	21	28	0.390514	0.703804	0.849798	Up	0.039516	0.161476
Dmd	2038	38	50	1.91259	3.40161	0.830689	Up	0.00702272	0.0480792
Lsm11	1144	36	47	3.22789	5.69626	0.819425	Up	0.0097808	0.060486
Rmnd1	1353	46	60	3.4874	6.14853	0.818089	Up	0.0035689	0.0294275
Wnt5b	2122	109	142	5.26894	9.27814	0.816324	Up	7.77148e-06	0.000214779
Tma16	936	76	99	8.32875	14.6648	0.81619	Up	0.000188619	0.00308095
Hspa12a	6331	50	65	0.810102	1.42351	0.813272	Up	0.00255042	0.0229328
Gcc2	6526	165	214	2.59346	4.54658	0.809906	Up	5.0118e-08	2.42951e-06
Ino80b	1143	27	35	2.42303	4.24561	0.809156	Up	0.0273384	0.125492
Elmo1	3911	34	44	0.89173	1.55985	0.80673	Up	0.0136371	0.0770422
Borcs5	1821	48	62	2.70379	4.72063	0.803995	Up	0.00352236	0.0291437
Xiap	2469	103	133	4.27916	7.46876	0.803543	Up	1.96417e-05	0.000476073
RGD1562079	950	31	40	3.34719	5.83787	0.802493	Up	0.0191963	0.0988765
St6gal1	3879	31	40	0.819755	1.42974	0.802493	Up	0.0191963	0.0988341
Rnd2	1347	45	58	3.42679	5.97006	0.800889	Up	0.00490518	0.0374176
Ago3	3149	42	54	1.3681	2.3776	0.797331	Up	0.006844	0.0472051
Cotl1	1618	35	45	2.21887	3.85613	0.797331	Up	0.0135317	0.0765545
Fam107a	2842	60	77	2.16556	3.75651	0.794657	Up	0.00128861	0.0138443
Cep97	2817	106	136	3.85977	6.69376	0.794303	Up	1.92216e-05	0.000467777
Mllt3	1540	54	69	3.59679	6.21222	0.788398	Up	0.00247522	0.0224751
C4a	5358	40	51	0.765772	1.31973	0.785258	Up	0.00948576	0.059612
Zc3h12c	2709	66	84	2.49906	4.29921	0.782684	Up	0.000908472	0.0104614
Ftsj2	1535	37	47	2.4725	4.24529	0.779896	Up	0.0132897	0.0757556
Abcb10	3438	78	99	2.32718	3.99252	0.778715	Up	0.000337004	0.00484625
Ice2	3155	49	62	1.59308	2.72465	0.774247	Up	0.0047349	0.0364891
Mgat5	2623	161	203	6.29607	10.7304	0.76918	Up	3.84442e-07	1.55093e-05
Slc26a1	3391	27	34	0.816729	1.39017	0.767336	Up	0.0376978	0.15574
Mecr	1302	58	73	4.5694	7.77374	0.766604	Up	0.00238218	0.0217618
Fbxo34	2926	124	156	4.347	7.39211	0.765967	Up	9.22336e-06	0.000252581
Tprn	2731	51	64	1.91554	3.2492	0.762335	Up	0.00463642	0.0359143
Irf6	4044	59	74	1.49652	2.53711	0.761571	Up	0.0023568	0.0215792
Snrpg	417	424	530	104.297	176.221	0.756689	Up	6.27662e-16	9.09127e-14
Prex2	4850	32	40	0.676784	1.1435	0.756689	Up	0.0260124	0.121587
Epha7	3208	48	60	1.53479	2.59319	0.756689	Up	0.00644962	0.0451061
Cttnbp2	5935	77	96	1.3308	2.24269	0.752937	Up	0.000606832	0.00767122
Rpusd3	1411	33	41	2.39899	4.02879	0.747919	Up	0.0256884	0.120919
Aspn	1527	50	62	3.35871	5.62951	0.745101	Up	0.00629602	0.0443154
Calcoco1	2947	38	47	1.32265	2.21124	0.741422	Up	0.017801	0.0934513
Ddo	1086	77	95	7.27282	12.1286	0.73783	Up	0.000805626	0.00947675
Arhgef39	1620	91	112	5.76194	9.58564	0.734321	Up	0.000291722	0.00432973
Lpl	3031	39	48	1.31984	2.1957	0.734321	Up	0.0175621	0.0928867
Gtf2a1	1134	109	134	9.85952	16.3836	0.732666	Up	7.6888e-05	0.00146955
Sdccag8	2534	102	125	4.12891	6.83946	0.72812	Up	0.000145711	0.00249891
MGC116121	1080	58	71	5.50866	9.11492	0.726527	Up	0.00424772	0.0335961
Trmt13	1798	54	66	3.08068	5.08947	0.724267	Up	0.00596878	0.0427632
Pak2	1776	54	66	3.11884	5.15251	0.724267	Up	0.00596878	0.0427887
Trit1	2113	111	135	5.38847	8.85834	0.717161	Up	9.82824e-05	0.00179023
RGD1311188	1844	37	45	2.05818	3.38353	0.717161	Up	0.0242734	0.117101
Pot1	2704	70	85	2.65542	4.35843	0.714869	Up	0.00204596	0.0195832
Hmgn5b	2042	33	40	1.65768	2.71595	0.712295	Up	0.034679	0.147579
Mcm8	3226	33	40	1.04928	1.71915	0.712295	Up	0.034679	0.147527
Nupl2	2435	66	80	2.78027	4.55522	0.712295	Up	0.00286152	0.0248026
Exo1	5052	57	69	1.15732	1.89367	0.710395	Up	0.00571246	0.0414956
Armt1	2295	138	167	6.16792	10.0891	0.709941	Up	1.76498e-05	0.000439309
Slit2	7135	160	193	2.30021	3.75043	0.70529	Up	4.48216e-06	0.000134041
Zbtb26	2219	34	41	1.57168	2.5618	0.70485	Up	0.0341216	0.14593
Atm	9756	243	293	2.55492	4.16403	0.704705	Up	1.63126e-08	8.41674e-07
Ccnc	3307	137	165	4.24941	6.9178	0.703051	Up	2.33208e-05	0.000556275
LOC498592	468	69	83	15.1233	24.5895	0.701276	Up	0.00273422	0.0239234
Zc4h2	2141	50	60	2.3955	3.88555	0.697795	Up	0.0111533	0.0666424
Dcp2	1621	40	48	2.53116	4.1056	0.697795	Up	0.0231346	0.113105
Ndufs4	1487	186	223	12.8305	20.7928	0.696502	Up	1.07913e-06	3.94325e-05
Coq5	1559	132	158	8.685	14.0517	0.694147	Up	4.24712e-05	0.000916676
Cox20	1028	107	128	10.6766	17.2637	0.693294	Up	0.000232062	0.00362789
Rlim	2131	46	55	2.2142	3.57847	0.692559	Up	0.0157658	0.0856856
Akap7	1044	36	43	3.53707	5.71066	0.691101	Up	0.0329838	0.142637
Adamts3	4202	153	182	3.73489	6.00528	0.685168	Up	1.40715e-05	0.000359167
Ano1	4645	37	44	0.817068	1.31336	0.684739	Up	0.0324074	0.141314
Zfp397	2027	37	44	1.87236	3.00966	0.684739	Up	0.0324074	0.141262
Tgfa	4222	185	220	4.49465	7.22475	0.684739	Up	1.83004e-06	6.2325e-05
Zcchc11	5152	259	308	5.15663	8.28883	0.684739	Up	1.65682e-08	8.51211e-07
Pde4b	3120	85	101	2.79451	4.48833	0.683581	Up	0.00123564	0.0133587
Vps9d1	2703	64	76	2.42871	3.89839	0.682688	Up	0.00510384	0.038349
Dnajc28	1412	38	45	2.76052	4.41871	0.678686	Up	0.0318282	0.139446
Plaur	1208	38	45	3.2267	5.16492	0.678686	Up	0.0318282	0.139496
Invs	5458	71	84	1.33434	2.13385	0.677331	Up	0.00346484	0.0287271
Pqlc1	1785	55	65	3.16058	5.04886	0.675769	Up	0.0102436	0.0622909
Zfp518a	6783	33	39	0.499039	0.797188	0.675769	Up	0.0463936	0.180441
Irf9	1599	77	91	4.93952	7.89062	0.675769	Up	0.00239802	0.0218733
Kif16b	5405	138	163	2.61894	4.18129	0.674964	Up	4.99312e-05	0.00104395
Pcdh9	5595	95	112	1.74167	2.77547	0.67226	Up	0.000803626	0.00946248
Mettl25	2043	56	66	2.81165	4.47913	0.6718	Up	0.0100628	0.061596
Pigw	1509	62	73	4.21449	6.70736	0.670389	Up	0.0069112	0.0475051
Srp19	760	345	406	46.5637	74.068	0.669644	Up	2.11308e-10	1.50316e-08
Pde10a	3399	34	40	1.02605	1.63165	0.669226	Up	0.0455208	0.177794
Cpeb4	2830	188	221	6.81418	10.8274	0.668074	Up	2.88538e-06	9.25014e-05
Wasf1	2512	95	111	3.87923	6.12663	0.659321	Up	0.00103956	0.0116149
Zbtb20	5959	137	160	2.35825	3.72276	0.658657	Up	8.41612e-05	0.00157354
B3gnt7	2531	60	70	2.43165	3.83464	0.657153	Up	0.0093497	0.0590347
Rps27	343	1371	1598	410.002	645.953	0.6558	Up	3.9012e-35	1.56334e-32
Cdk12	5500	462	538	8.61631	13.5624	0.654474	Up	7.79354e-13	8.00803e-11
Ubxn2a	4367	209	243	4.90914	7.71509	0.652214	Up	1.5699e-06	5.51851e-05
E2f7	3369	37	43	1.12653	1.76964	0.651572	Up	0.0429048	0.170513
Rab5a	647	149	173	23.6224	37.0732	0.65022	Up	5.3014e-05	0.0010876
Lurap1l	1147	44	51	3.93488	6.16488	0.647755	Up	0.0283646	0.127811
RGD1562161	2681	44	51	1.68344	2.63749	0.647755	Up	0.0283646	0.127859
Cep290	8251	76	88	0.94482	1.47875	0.646265	Up	0.0041072	0.0328085
Timm9	897	38	44	4.34544	6.80109	0.646265	Up	0.0420398	0.167741
Npas2	4273	57	66	1.36831	2.14155	0.646265	Up	0.0128859	0.0739803
Tbc1d2	3972	51	59	1.31705	2.0595	0.644978	Up	0.0188802	0.0978353
Zfp192	8811	77	89	0.896412	1.4005	0.643708	Up	0.00402936	0.0323155
Rab8b	726	116	134	16.3894	25.5909	0.642869	Up	0.000427614	0.00583516
Nek1	4894	78	90	1.63483	2.54974	0.641212	Up	0.00395248	0.0319118
Gde1	943	158	182	17.1865	26.7595	0.638775	Up	4.49548e-05	0.000959941
Manba	3664	73	84	2.04366	3.17864	0.637254	Up	0.0056178	0.0409813
Tfb1m	1585	114	131	7.37764	11.4594	0.635294	Up	0.000568382	0.00729252
Cacna2d1	3941	121	139	3.14935	4.8902	0.634839	Up	0.000389058	0.00538854
Nap1l3	2798	41	47	1.50307	2.32899	0.631798	Up	0.039485	0.161404
Plcb1	5213	144	165	2.83346	4.38848	0.631158	Up	0.000120961	0.00212913
LOC100363521	933	96	110	10.5544	16.3467	0.631158	Up	0.00168689	0.016999
Nt5e	2803	131	150	4.79391	7.4197	0.630156	Up	0.00025175	0.00388516
Mios	3744	100	114	2.73972	4.2217	0.623795	Up	0.00155863	0.0159879
Tanc2	7004	143	163	2.09427	3.22671	0.623618	Up	0.000156816	0.00265154
Rttn	6966	72	82	1.06021	1.63211	0.622388	Up	0.00737696	0.0496561
Asb4	1509	66	75	4.48639	6.89113	0.619185	Up	0.0107355	0.0646928
Wdr53	1459	74	84	5.20258	7.98256	0.617625	Up	0.00707838	0.0483776
Hdhd2	1155	89	101	7.90406	12.1243	0.617239	Up	0.0031742	0.0269684
RGD735065	1253	530	601	43.3877	66.503	0.616133	Up	7.27132e-13	7.60137e-11
Atf3	1890	202	229	10.9631	16.7993	0.615753	Up	9.49736e-06	0.000257736
LOC690871	453	60	68	13.5861	20.8127	0.615333	Up	0.0156766	0.0855098
Maff	1941	46	52	2.43094	3.71446	0.611639	Up	0.0354178	0.149716
Mpv17l2	1005	108	122	11.023	16.8311	0.610611	Up	0.00132564	0.0141284
Thsd7a	4935	139	157	2.88915	4.41093	0.61044	Up	0.00027298	0.00410734
Hexim2	1454	70	79	4.93828	7.53322	0.609259	Up	0.0098659	0.0607934
Zc3h8	1527	94	106	6.31438	9.62465	0.608092	Up	0.0028626	0.0247941
Tank	2056	80	90	3.99125	6.06929	0.604686	Up	0.00623866	0.043989
RGD1561849	3252	64	72	2.0187	3.06973	0.604686	Up	0.0143822	0.0800108
Sars2	1859	80	90	4.41421	6.71245	0.604686	Up	0.00623866	0.0440148
Fmr1	4189	233	262	5.70542	8.6718	0.603998	Up	3.2415e-06	0.000100957
Rps6ka1	3108	65	73	2.14523	3.25657	0.602218	Up	0.014072	0.0786855
Zbed4	5283	122	137	2.36876	3.59549	0.602056	Up	0.000783244	0.00931371
Fpgt	1794	49	55	2.80166	4.25068	0.601411	Up	0.0331172	0.143008
Coa4	1364	124	139	9.32501	14.1292	0.599506	Up	0.000751302	0.00905933
Crebrf	6459	91	102	1.44517	2.18954	0.599391	Up	0.00387716	0.0313669
Arrdc3	1245	91	102	7.49746	11.3592	0.599391	Up	0.00387716	0.031388
Fam58b	1164	75	84	6.60922	10.0056	0.59826	Up	0.00885814	0.0568567
Atp5i	289	267	299	94.7667	143.447	0.598067	Up	8.29404e-07	3.13556e-05
Il17re	2612	68	76	2.67041	4.03421	0.595225	Up	0.0131737	0.0752727
Arl4a	1035	155	173	15.3615	23.1752	0.593265	Up	0.000196468	0.00317892
Spata7	1957	52	58	2.72555	4.10918	0.592302	Up	0.0309314	0.136662
Ndufb3	717	209	233	29.8999	45.0562	0.591588	Up	1.64062e-05	0.000411765
Pla2g2a	766	31	0	4.15121	0.001	-12.0193	Down	4.02644e-08	1.98385e-06
Ahsp	557	10	0	1.84156	0.001	-10.8467	Down	0.00452368	0.0353141
Cldn20	660	10	0	1.55417	0.001	-10.6019	Down	0.00452368	0.0352912
Clec2dl1	702	7	0	1.02283	0.001	-9.99835	Down	0.0238234	0.115532
Zbtb37	1775	15	0	0.866832	0.001	-9.75961	Down	0.000283776	0.00422745
Krtcap3	963	8	0	0.85213	0.001	-9.73493	Down	0.013693	0.0771765
Cldn22	1010	7	0	0.710917	0.001	-9.47354	Down	0.0238234	0.115486
Akr1b10	1421	9	0	0.649667	0.001	-9.34356	Down	0.00787038	0.0520736
Cxcl11	1054	6	0	0.583919	0.001	-9.18962	Down	0.0414482	0.16643
Nos2	3793	20	0	0.540865	0.001	-9.07913	Down	1.78016e-05	0.00044217
Htr1b	1161	6	0	0.530104	0.001	-9.05013	Down	0.0414482	0.166374
Tmem252	2052	9	0	0.449891	0.001	-8.81343	Down	0.00787038	0.0520449
Tssk1b	1424	6	0	0.432199	0.001	-8.75555	Down	0.0414482	0.166597
Rpe65	2147	9	0	0.429984	0.001	-8.74814	Down	0.00787038	0.0520163
Gfra3	2045	8	0	0.401272	0.001	-8.64844	Down	0.013693	0.0771042
Hrc	2364	9	0	0.390514	0.001	-8.60923	Down	0.00787038	0.0521023
Cdkl3	1731	6	0	0.355546	0.001	-8.47389	Down	0.0414482	0.165986
Prr22	1737	6	0	0.354318	0.001	-8.4689	Down	0.0414482	0.166097
Prox2	1782	6	0	0.345371	0.001	-8.432	Down	0.0414482	0.166485
Dio3	1861	6	0	0.33071	0.001	-8.36942	Down	0.0414482	0.166541
Rbm11	2501	8	0	0.328109	0.001	-8.35803	Down	0.013693	0.0770681
Usp51	2310	7	0	0.310834	0.001	-8.28	Down	0.0238234	0.115579
Wnt6	2063	6	0	0.298328	0.001	-8.22076	Down	0.0414482	0.166041
Amigo2	3097	9	0	0.298087	0.001	-8.21959	Down	0.00787038	0.0519878
Vangl2	2813	8	0	0.291717	0.001	-8.18843	Down	0.013693	0.0772127
Slc7a8	4102	11	0	0.275067	0.001	-8.10364	Down	0.0026001	0.0232059
2019-03-10	2980	7	0	0.240948	0.001	-7.91258	Down	0.0238234	0.115672
Macc1	2791	6	0	0.220513	0.001	-7.78472	Down	0.0414482	0.166263
Rarb	3091	6	0	0.199111	0.001	-7.63743	Down	0.0414482	0.166152
Sema6d	5874	11	0	0.192088	0.001	-7.58563	Down	0.0026001	0.0232404
Gpr52	3325	6	0	0.185098	0.001	-7.53215	Down	0.0414482	0.165931
Apobr	3481	6	0	0.176803	0.001	-7.466	Down	0.0414482	0.166208
Nrap	5483	7	0	0.130955	0.001	-7.03293	Down	0.0238234	0.115626
Flt1	6848	8	0	0.119831	0.001	-6.90485	Down	0.013693	0.0771403
Clic5	5786	6	0	0.106369	0.001	-6.73293	Down	0.0414482	0.166319
Bsn	15951	11	0	0.070737	0.001	-6.14439	Down	0.0026001	0.0232232
Mip	2378	17	1	0.733296	0.0583051	-3.6527	Down	0.000811314	0.00952502
Krt10	1581	16	1	1.03808	0.0876973	-3.56524	Down	0.00134218	0.0142416
Cap2	1636	14	1	0.877782	0.0847491	-3.37259	Down	0.00364284	0.0298937
Ebf2	5439	14	1	0.264029	0.0254917	-3.37259	Down	0.00364284	0.0299141
Lgi2	1760	13	1	0.757657	0.0787781	-3.26568	Down	0.00597262	0.0427652
Nt5m	667	13	1	1.99922	0.20787	-3.26568	Down	0.00597262	0.0427398
C3	5073	128	10	2.58814	0.273309	-3.24331	Down	2.16688e-20	4.34171e-18
Hpx	1484	12	1	0.829449	0.0934295	-3.1502	Down	0.00975578	0.0604868
Bfsp2	1549	12	1	0.794643	0.089509	-3.1502	Down	0.00975578	0.0604557
Agmo	2105	12	1	0.584751	0.0658667	-3.1502	Down	0.00975578	0.0604245
Tsga10	2725	11	1	0.414065	0.0508805	-3.02467	Down	0.0158676	0.0860446
Angpt4	2328	11	1	0.484676	0.0595573	-3.02467	Down	0.0158676	0.0860058
Inhbb	3119	20	2	0.657744	0.0889063	-2.88717	Down	0.000920316	0.0105573
Lrrc56	2129	20	2	0.963599	0.130248	-2.88717	Down	0.000920316	0.0105472
Fcgbp	7967	10	1	0.12875	0.017403	-2.88717	Down	0.0256832	0.120941
Cited1	848	9	1	1.08865	0.163502	-2.73516	Down	0.0413374	0.166318
Sptbn4	8736	9	1	0.105675	0.015871	-2.73516	Down	0.0413374	0.166374
Tfap2a	3207	9	1	0.287863	0.0432334	-2.73516	Down	0.0413374	0.166485
Kcne2	1711	9	1	0.539554	0.0810342	-2.73516	Down	0.0413374	0.166429
Syn3	2258	9	1	0.408847	0.0614037	-2.73516	Down	0.0413374	0.166541
Pgam2	789	9	1	1.17006	0.175728	-2.73516	Down	0.0413374	0.166597
Map3k13	3451	17	2	0.505296	0.0803532	-2.6527	Down	0.00371002	0.0302591
Vwa3a	4099	17	2	0.425415	0.0676504	-2.6527	Down	0.00371002	0.0302796
Npr1	4068	15	2	0.378227	0.0681659	-2.47213	Down	0.00919286	0.0583201
Cxcl1	933	52	7	5.71694	1.04024	-2.45832	Down	4.19098e-07	1.68508e-05
Fkbp1b	327	22	3	6.90108	1.27201	-2.43971	Down	0.00139691	0.0146159
Kptn	473	61	9	13.2285	2.63815	-2.32605	Down	1.0226e-07	4.58722e-06
Sncaip	3803	13	2	0.350638	0.0729158	-2.26568	Down	0.022281	0.110277
Itga7	3892	13	2	0.34262	0.0712484	-2.26568	Down	0.022281	0.110368
Sdcbp2	1418	13	2	0.940393	0.195556	-2.26568	Down	0.022281	0.110322
Fgf10	648	13	2	2.05783	0.42793	-2.26568	Down	0.022281	0.110186
Cacna1i	6596	13	2	0.202164	0.0420405	-2.26568	Down	0.022281	0.110231
Mapk4	3596	19	3	0.541971	0.11567	-2.2282	Down	0.00513768	0.038483
Zswim7	702	12	2	1.75342	0.395013	-2.1502	Down	0.0343464	0.146371
Pacsin1	1558	12	2	0.790052	0.177984	-2.1502	Down	0.0343464	0.146475
Rmrp	257	42	7	16.7633	3.77644	-2.1502	Down	2.8818e-05	0.000663697
Prdm11	3755	18	3	0.491705	0.110772	-2.1502	Down	0.0078508	0.0520874
Lmbr1l	1036	18	3	1.78219	0.401495	-2.1502	Down	0.0078508	0.0520586
Fscn3	1770	12	2	0.695425	0.156666	-2.1502	Down	0.0343464	0.146527
Tifa	1637	12	2	0.751925	0.169395	-2.1502	Down	0.0343464	0.146423
Lcn2	874	145	25	17.0176	3.96595	-2.10129	Down	7.04452e-15	9.30651e-13
Hoxb3	1863	29	5	1.59671	0.372113	-2.10129	Down	0.000692956	0.00850941
Tceal1	1175	40	7	3.49192	0.825997	-2.07981	Down	6.50648e-05	0.00129291
Ednra	4595	22	4	0.491111	0.120696	-2.02467	Down	0.0042715	0.0336734
Cklf	667	16	3	2.46057	0.623611	-1.98028	Down	0.0180068	0.0942028
Klc3	1559	32	6	2.10546	0.533609	-1.98028	Down	0.000576872	0.00735435
Pemt	887	41	8	4.74135	1.2505	-1.92279	Down	0.000119752	0.00211094
Tmem243	1096	33	7	3.08849	0.885535	-1.80228	Down	0.00101049	0.0113321
Zfp458	3269	14	3	0.439294	0.12724	-1.78763	Down	0.0401692	0.163478
C1rl	1384	27	6	2.0011	0.601081	-1.73516	Down	0.00397502	0.0320293
Notum	2041	31	7	1.55798	0.475525	-1.71208	Down	0.00213372	0.0201505
Tnfrsf9	1385	31	7	2.29591	0.700755	-1.71208	Down	0.00213372	0.0201347
Paqr6	1095	44	10	4.12174	1.26621	-1.70274	Down	0.000236592	0.00368912
Ly96	281	17	4	6.20561	1.97366	-1.6527	Down	0.0302724	0.134492
Pcsk9	3333	17	4	0.523186	0.166396	-1.6527	Down	0.0302724	0.134542
RT1-CE4	1117	38	9	3.48957	1.11714	-1.64324	Down	0.000894654	0.0103419
Pcdha4	5241	21	5	0.411005	0.132274	-1.63563	Down	0.0157555	0.0857069
Fbxl16	1440	41	10	2.92054	0.962843	-1.60086	Down	0.000691532	0.00850061
Pex11g	1152	16	4	1.42465	0.481422	-1.56524	Down	0.0438442	0.173102
Pcdhb3	2555	28	7	1.12411	0.379862	-1.56524	Down	0.00631228	0.044352
Megf10	4054	16	4	0.404835	0.136803	-1.56524	Down	0.0438442	0.173045
Dtwd2	1804	63	16	3.58217	1.22971	-1.54252	Down	3.67938e-05	0.000823715
Synpo2	4092	27	7	0.676815	0.237181	-1.51277	Down	0.0089642	0.0573842
Stk32b	1245	19	5	1.5654	0.556825	-1.49124	Down	0.0324062	0.14136
Creg1	2091	30	8	1.47167	0.530462	-1.47213	Down	0.00674086	0.0466812
Alkbh2	1211	45	12	3.81163	1.3739	-1.47213	Down	0.000803384	0.0094689
Atp5s	1991	33	9	1.70014	0.626743	-1.43971	Down	0.00506516	0.0381298
Katnal1	1635	36	10	2.25854	0.848009	-1.41324	Down	0.00380502	0.0309081
Bmp3	2158	21	6	0.998183	0.385494	-1.37259	Down	0.0336608	0.144577
LOC257642	488	791	226	166.264	64.2106	-1.37259	Down	4.4409e-42	2.42675e-39
LOC361016	2280	44	13	1.97952	0.790545	-1.32423	Down	0.00221436	0.0205886
Rsph9	890	27	8	3.11183	1.24629	-1.32013	Down	0.0182459	0.09504
Ankrd9	1453	77	23	5.43585	2.19473	-1.30846	Down	5.20112e-05	0.00107068
RGD1563986	1368	30	9	2.24945	0.912167	-1.3022	Down	0.0134888	0.0764195
Nmnat3	1827	30	9	1.68432	0.683002	-1.3022	Down	0.0134888	0.0764555
Mapk7	2738	53	16	1.98557	0.810223	-1.29316	Down	0.000935402	0.0106895
Fam210b	1742	23	7	1.35432	0.557145	-1.28145	Down	0.034247	0.14631
Rapgef3	3355	26	8	0.794919	0.33061	-1.26568	Down	0.0251126	0.119518
Ccdc67	2591	26	8	1.02931	0.428096	-1.26568	Down	0.0251126	0.119471
LOC100911717	739	32	10	4.44168	1.87618	-1.24331	Down	0.0136419	0.0770326
Lyrm1	1242	101	32	8.34146	3.57229	-1.22345	Down	1.02373e-05	0.000275331
Wnt10a	2464	41	13	1.70681	0.731511	-1.22235	Down	0.00556508	0.0406708
Trmt61a	1834	44	14	2.46091	1.05839	-1.21732	Down	0.0041429	0.0329622
Fa2h	2490	25	8	1.02987	0.44546	-1.2091	Down	0.0343288	0.146556
Pctp	645	25	8	3.97578	1.71968	-1.2091	Down	0.0343288	0.146504
Ttc30a1	2442	28	9	1.17613	0.510993	-1.20267	Down	0.0251622	0.119565
Zfp280b	5006	28	9	0.573732	0.24927	-1.20267	Down	0.0251622	0.119518
Slpi	650	59	19	9.31067	4.05283	-1.19995	Down	0.000966424	0.0109607
Grtp1	1299	34	11	2.6848	1.17409	-1.19327	Down	0.0136607	0.0770666
Wdr31	1334	37	12	2.84504	1.24722	-1.18973	Down	0.0101076	0.0618075
Hoxa6	876	30	10	3.51285	1.58276	-1.1502	Down	0.0249664	0.119011
Rdh13	2632	57	19	2.22142	1.00089	-1.1502	Down	0.00171696	0.0172442
Gfod1	1401	33	11	2.41612	1.08861	-1.1502	Down	0.0183797	0.0956127
Csf2ra	1392	39	13	2.87387	1.29486	-1.1502	Down	0.0100459	0.0615553
Pitx2	2018	86	29	4.37139	1.99248	-1.13352	Down	0.000129553	0.00226051
Foxq1	2634	44	15	1.71348	0.789575	-1.11778	Down	0.00736848	0.0496268
Morn2	660	38	13	5.90584	2.73097	-1.11273	Down	0.0133945	0.0760286
Arrb1	1353	38	13	2.8809	1.33218	-1.11273	Down	0.0133945	0.0760646
Bspry	2185	29	10	1.36141	0.634551	-1.10129	Down	0.0334578	0.143962
Bmper	3785	29	10	0.785913	0.366313	-1.10129	Down	0.0334578	0.144013
Dpysl5	4845	29	10	0.613969	0.28617	-1.10129	Down	0.0334578	0.14391
Slc25a29	1848	26	9	1.44316	0.675241	-1.09575	Down	0.045713	0.178429
Cenpk	1641	46	16	2.87535	1.35185	-1.0888	Down	0.00725036	0.0490511
Fdx1	837	89	31	10.907	5.13516	-1.08678	Down	0.000166116	0.00278528
Cadm4	1106	43	15	3.988	1.88042	-1.08461	Down	0.00975482	0.0605121
Gpr19	1520	57	20	3.84657	1.82433	-1.0762	Down	0.00295374	0.0254187
Letm2	1721	37	13	2.20528	1.04732	-1.07425	Down	0.017764	0.0932979
Dact2	2731	34	12	1.27702	0.609225	-1.06774	Down	0.024058	0.116248
Spata24	667	76	27	11.6877	5.6125	-1.05828	Down	0.00067438	0.00832382
Paqr7	1038	42	15	4.15044	2.0036	-1.05067	Down	0.0128511	0.0738507
Rgs2	685	28	10	4.19285	2.02408	-1.05067	Down	0.0445378	0.174978
Bok	1353	123	44	9.32501	4.50893	-1.04832	Down	1.61681e-05	0.000406638
Rab20	1478	53	19	3.67827	1.78237	-1.04523	Down	0.0051776	0.0386856
Zfp692	1563	78	28	5.11891	2.4838	-1.04329	Down	0.000660174	0.00819052
Rsad1	1265	61	22	4.94631	2.41129	-1.03654	Down	0.0028275	0.0245608
Vnn3	1753	36	13	2.10651	1.0282	-1.03472	Down	0.0234284	0.114031
Rassf5	3423	91	33	2.72695	1.33667	-1.02864	Down	0.000269958	0.0040926
Slc41a3	2238	91	33	4.17084	2.04443	-1.02864	Down	0.000269958	0.00408745
RGD1563441	573	30	11	5.37043	2.66168	-1.0127	Down	0.0431576	0.171065
Rn45s	8681	4632	1704	54.7319	27.2156	-1.00795	Down	5.52314e-147	3.31996e-143
Socs1	1163	57	21	5.02733	2.50356	-1.00581	Down	0.00490712	0.0373849
Wbp11	2572	57	21	2.27148	1.13205	-1.00469	Down	0.00490712	0.0374086
Osr1	1687	191	71	11.6134	5.83528	-0.992921	Down	2.54584e-07	1.07014e-05
Podxl2	2034	51	19	2.57194	1.29515	-0.989737	Down	0.00877348	0.056464
Ap5b1	3539	150	56	4.34763	2.19394	-0.986703	Down	5.67712e-06	0.000164459
LOC100125367	1970	56	21	2.91584	1.47799	-0.980277	Down	0.00635226	0.0445808
Pcdhga9	4674	32	12	0.702269	0.355968	-0.980277	Down	0.041642	0.166596
Tbc1d7	1366	136	51	10.2125	5.17652	-0.980277	Down	1.74581e-05	0.000436345
Hs3st3a1	1196	77	29	6.60392	3.3619	-0.974045	Down	0.00138442	0.0145104
Sox13	3563	45	17	1.2955	0.661533	-0.969629	Down	0.0157621	0.0857044
Adam23	2876	37	14	1.31964	0.674928	-0.967338	Down	0.029624	0.132246
Yif1b	1183	58	22	5.02904	2.57843	-0.963789	Down	0.0061404	0.0435259
Gk	4107	42	16	1.04898	0.540149	-0.957557	Down	0.0211722	0.106365
Zc3h12a	2544	63	24	2.54019	1.30801	-0.957557	Down	0.00445222	0.0348241
Cbr3	1175	42	16	3.66652	1.88799	-0.957557	Down	0.0211722	0.106321
Slc25a19	1474	97	37	6.7502	3.48035	-0.955699	Down	0.000396916	0.00547216
Pla2g5	1804	123	47	6.99376	3.61226	-0.953165	Down	6.6593e-05	0.00131243
RGD1564036	1146	34	13	3.04324	1.57281	-0.952262	Down	0.0400426	0.163239
Arl4d	1382	34	13	2.52356	1.30423	-0.952262	Down	0.0400426	0.163184
Dopey2	7140	107	41	1.53719	0.796166	-0.949154	Down	0.000213522	0.00340446
Rps19bp1	515	145	56	28.8804	15.0764	-0.937793	Down	1.8938e-05	0.000463692
Igf1	1879	59	23	3.22083	1.69715	-0.92432	Down	0.00758876	0.0507974
RGD1307947	2342	66	26	2.89067	1.53923	-0.909194	Down	0.00527406	0.0391871
Dgke	3048	147	58	4.94703	2.63834	-0.906931	Down	2.8118e-05	0.000650067
LOC500331	1435	38	15	2.71628	1.4493	-0.906276	Down	0.0367384	0.153624
Pank1	2701	86	34	3.266	1.74531	-0.904041	Down	0.00147203	0.015269
Taf1c	3077	196	78	6.53387	3.51468	-0.894547	Down	1.68039e-06	5.85554e-05
Prss53	1986	35	14	1.80772	0.977388	-0.887167	Down	0.0494734	0.188159
Grcc10	758	50	20	6.76617	3.6583	-0.887167	Down	0.0179075	0.0938873
Ptx3	1924	95	38	5.06478	2.7384	-0.887167	Down	0.000989952	0.0111539
Adam19	6285	99	40	1.61574	0.882415	-0.872668	Down	0.00091007	0.0104697
Acot3	1941	42	17	2.21955	1.21434	-0.870094	Down	0.0334526	0.144043
Scube3	2985	84	34	2.88654	1.57926	-0.870094	Down	0.00234694	0.0215217
Sema4f	3977	37	15	0.954307	0.522942	-0.867802	Down	0.0471072	0.182449
Itgal	4360	37	15	0.870477	0.477005	-0.867802	Down	0.0471072	0.182508
Kctd7	1478	111	45	7.70355	4.2214	-0.867802	Down	0.000466358	0.00626431
RGD1305014	1711	91	37	5.45549	2.99826	-0.86358	Down	0.00163625	0.0165581
Ebpl	1118	189	77	17.3405	9.5492	-0.860695	Down	5.33912e-06	0.000155041
Zfp846	2627	76	31	2.96753	1.63614	-0.85897	Down	0.00424892	0.0335835
Dtd2	623	98	40	16.1354	8.90205	-0.858021	Down	0.00114233	0.0124959
Myh11	6555	66	27	1.03279	0.571096	-0.854746	Down	0.00809534	0.0532106
Chi3l1	1678	90	37	5.50165	3.05723	-0.847639	Down	0.0020524	0.0195981
Nsg1	1612	85	35	5.40874	3.01038	-0.845347	Down	0.0028182	0.0245155
Chchd5	540	68	28	12.9169	7.18923	-0.845347	Down	0.00772408	0.0514169
Junb	1785	505	208	29.0199	16.1564	-0.844939	Down	2.02232e-13	2.27218e-11
Enkd1	1535	58	24	3.8758	2.16781	-0.838258	Down	0.0148264	0.0821018
Lman2l	703	157	65	22.908	12.8197	-0.837492	Down	5.15228e-05	0.00106611
Tmem158	999	82	34	8.41958	4.7188	-0.835328	Down	0.00369758	0.0302191
Eif4e3	2542	48	20	1.9369	1.09087	-0.828274	Down	0.0287936	0.129404
Bdp1	1234	60	25	4.98745	2.80894	-0.828274	Down	0.0141119	0.0788719
Tmem256	474	292	122	63.1897	35.6861	-0.824326	Down	4.67654e-08	2.28542e-06
Atg7	2308	201	84	8.9331	5.04617	-0.823973	Down	6.06524e-06	0.000172787
Grin2d	5253	55	23	1.07398	0.60707	-0.823037	Down	0.019611	0.100325
LOC691153	1521	50	21	3.37196	1.91429	-0.816778	Down	0.02734	0.125451
RGD1306215	976	64	27	6.72624	3.83559	-0.810352	Down	0.0127597	0.0735013
Mks1	2466	111	47	4.61713	2.64255	-0.805066	Down	0.00102763	0.011503
Rsbn1	6739	99	42	1.50689	0.864116	-0.802278	Down	0.00201662	0.0193795
St3gal6	2110	80	34	3.8891	2.23416	-0.799704	Down	0.0057542	0.0417483
Tmem242	949	176	75	19.0234	10.9575	-0.795852	Down	4.01332e-05	0.00088205
Ssbp4	1471	185	79	12.9003	7.44616	-0.79284	Down	2.6942e-05	0.000628926
Rragd	1445	49	21	3.47833	2.01497	-0.787632	Down	0.0343184	0.146563
Tspan2	3835	72	31	1.92579	1.12076	-0.780968	Down	0.0103691	0.0629263
Smoc1	1359	174	75	13.1332	7.65174	-0.779364	Down	6.06508e-05	0.00122135
LOC303566	2681	51	22	1.95126	1.13774	-0.778233	Down	0.0324772	0.141362
Trim24	2642	44	19	1.70829	0.997101	-0.776743	Down	0.0480622	0.184602
Ska1	1440	141	61	10.0438	5.87334	-0.774053	Down	0.000338404	0.00485476
Il1r1	1773	67	29	3.87622	2.26781	-0.773347	Down	0.0143149	0.0797099
Mien1	751	392	170	53.5412	31.3854	-0.770558	Down	2.23468e-09	1.39199e-07
Gmeb1	1872	166	72	9.09587	5.33267	-0.770354	Down	0.00010581	0.00190426
Bid	1034	46	20	4.5633	2.68181	-0.766873	Down	0.0453992	0.177435
Tmem177	1446	62	27	4.3981	2.58889	-0.764548	Down	0.0198037	0.101096
Itpripl1	1878	55	24	3.00406	1.77188	-0.761636	Down	0.0290512	0.130318
Dusp12	1275	71	31	5.71203	3.37108	-0.76079	Down	0.0128487	0.0738723
Fosl1	1663	87	38	5.36623	3.16818	-0.760255	Down	0.00578778	0.0419666
Cyb561d2	1464	135	59	9.45877	5.58765	-0.759412	Down	0.000563824	0.00725727
Lfng	1837	64	28	3.57366	2.11333	-0.757884	Down	0.0187423	0.0972045
LOC683722	1456	130	57	9.15849	5.4279	-0.754717	Down	0.000765708	0.00918697
LOC683897	1127	123	54	11.195	6.64336	-0.752866	Down	0.00109597	0.0120768
Magi2	4740	50	22	1.08202	0.643521	-0.749664	Down	0.040467	0.164134
Psrc1	1675	100	44	6.12389	3.64213	-0.749664	Down	0.00341996	0.0285123
RGD1566239	592	75	33	12.9952	7.72877	-0.749664	Down	0.0115207	0.0684637
Caskin1	5910	59	26	1.02402	0.609964	-0.747443	Down	0.025955	0.121555
Ebf3	4843	186	82	3.9395	2.34756	-0.746846	Down	6.39056e-05	0.00128046
Hdhd3	1204	127	56	10.8198	6.44881	-0.746569	Down	0.000987364	0.0111561
Svbp	761	383	169	51.6245	30.7907	-0.74556	Down	9.22382e-09	5.08664e-07
Asb1	2020	61	27	3.09757	1.85324	-0.741089	Down	0.0245244	0.117839
Zbed5	2487	178	79	7.34153	4.40422	-0.737192	Down	0.000110571	0.00197223
Xkr8	2653	63	28	2.43582	1.46332	-0.735164	Down	0.0231684	0.113132
Ubald1	1317	74	33	5.76352	3.47413	-0.730298	Down	0.0141825	0.079156
Abhd5	1108	152	68	14.0717	8.50917	-0.725704	Down	0.00043038	0.00586625
H2afv	1896	564	254	30.5129	18.5743	-0.716106	Down	1.61851e-11	1.39984e-09
Acta1	1438	93	42	6.63386	4.04957	-0.712081	Down	0.00699406	0.0479376
Tspyl4	1988	95	43	4.90173	2.99896	-0.70883	Down	0.00661326	0.0460629
Josd2	851	285	129	34.3524	21.0174	-0.70883	Down	2.15824e-06	7.1675e-05
Insig2	720	106	48	15.1013	9.2433	-0.708197	Down	0.00410944	0.0328046
Sft2d3	2201	64	29	2.98265	1.82682	-0.707258	Down	0.0269006	0.124576
Tube1	2834	88	40	3.18511	1.95694	-0.702743	Down	0.00954698	0.0598092
St3gal1	1023	55	25	5.51479	3.38831	-0.702743	Down	0.0418968	0.167337
Nfatc2ip	1474	66	30	4.59292	2.8219	-0.702743	Down	0.0253672	0.119735
Socs3	863	55	25	6.53723	4.0165	-0.702743	Down	0.0418968	0.167281
Ptrhd1	916	66	30	7.39079	4.54092	-0.702743	Down	0.0253672	0.119688
Usp2	2071	77	35	3.81375	2.34318	-0.702743	Down	0.015506	0.0847716
Nlk	4746	134	61	2.89614	1.78205	-0.700591	Down	0.00136174	0.0143856
Gins1	1026	162	74	16.1961	10.0001	-0.695636	Down	0.000457894	0.00616439
Tcaim	1789	94	43	5.38964	3.33255	-0.693563	Down	0.00804952	0.0529963
Smim5	1054	59	27	5.74187	3.55174	-0.692995	Down	0.0371462	0.154523
Ccdc115	1100	118	54	11.0035	6.80643	-0.692995	Down	0.00294292	0.0253437
Tmx2	1612	395	181	25.1347	15.568	-0.691102	Down	4.72658e-08	2.30052e-06
Jph2	2127	419	192	20.2064	12.5156	-0.691083	Down	1.8499e-08	9.38377e-07
Bckdhb	1494	205	94	14.0749	8.72359	-0.69013	Down	8.85822e-05	0.00164596
Fndc1	5193	74	34	1.46169	0.907776	-0.68723	Down	0.020054	0.102113
Ube2q2l	1522	124	57	8.35698	5.19252	-0.686546	Down	0.00248904	0.0225326
Sp110	1762	63	29	3.66756	2.28197	-0.684538	Down	0.032936	0.142482
Palm2	2499	102	47	4.18674	2.60765	-0.683076	Down	0.00640888	0.0448472
Tpmt	820	65	30	8.13096	5.07254	-0.680716	Down	0.0310148	0.13693
Spred2	1229	108	50	9.01393	5.64074	-0.676271	Down	0.00540092	0.0398098
Map3k2	2523	136	63	5.52922	3.46211	-0.675422	Down	0.0017793	0.0177517
Gcnt2	4093	56	26	1.40342	0.880744	-0.672154	Down	0.048318	0.185288
Paqr4	1996	101	47	5.19043	3.26479	-0.668862	Down	0.00775374	0.0515858
Mterf1	1503	73	34	4.98203	3.13645	-0.667601	Down	0.024398	0.117325
Adamts14	3533	73	34	2.11944	1.3343	-0.667601	Down	0.024398	0.117372
Carkd	1279	161	75	12.9121	8.13034	-0.667337	Down	0.000756976	0.00909127
Mtap	1176	243	114	21.1954	13.4405	-0.657162	Down	4.29158e-05	0.000924612
Aqp1	2624	343	161	13.4083	8.50707	-0.656387	Down	1.16329e-06	4.2251e-05
Hspb11	710	68	32	9.8241	6.24899	-0.652702	Down	0.033416	0.14404
RGD1305455	2486	138	65	5.69403	3.62519	-0.651396	Down	0.00229618	0.0212017
Tmem160	819	248	117	31.0606	19.8071	-0.649071	Down	4.3426e-05	0.000928946
Rnft2	4194	89	42	2.17673	1.38848	-0.648655	Down	0.015139	0.0833337
Bend6	1884	125	59	6.80568	4.34199	-0.64838	Down	0.003882	0.0313849
Lgals3bp	2149	197	93	9.40312	6.00019	-0.648132	Down	0.000277788	0.00416405
Tmem132e	4196	95	45	2.32236	1.48695	-0.643242	Down	0.0126712	0.0732371
Ackr3	1938	78	37	4.12841	2.64707	-0.641188	Down	0.0246474	0.118146
Nsl1	2186	156	74	7.32009	4.69353	-0.641188	Down	0.00137635	0.0144764
Prrx2	1229	519	247	43.3169	27.8653	-0.636463	Down	5.68158e-09	3.25257e-07
Zfp787	1806	231	110	13.1201	8.44487	-0.635629	Down	0.00010787	0.00193266
Ndufa12	550	545	260	101.643	65.5434	-0.632984	Down	2.82096e-09	1.74812e-07
Crocc	6308	109	52	1.77246	1.14296	-0.632984	Down	0.0083835	0.0545972
Trip13	1798	117	56	6.6748	4.31834	-0.628249	Down	0.00662932	0.0461213
Polq	8527	117	56	1.40745	0.910563	-0.628249	Down	0.00662932	0.0461481
Arsk	1692	94	45	5.69862	3.68749	-0.627975	Down	0.0152236	0.0835318
Rbm48	1885	71	34	3.86357	2.50084	-0.627523	Down	0.0357228	0.150476
Nfkbie	1604	144	69	9.20874	5.96435	-0.62664	Down	0.00260998	0.0231395
Pef1	1498	403	194	27.5953	17.9559	-0.619962	Down	5.37416e-07	2.12527e-05
Tmem206	1396	110	53	8.08257	5.26391	-0.618678	Down	0.00945494	0.0595117
Ccdc134	1560	85	41	5.58903	3.64399	-0.617078	Down	0.0232468	0.113422
Cebpb	1429	740	357	53.118	34.6381	-0.61684	Down	1.28631e-11	1.15403e-09
Tnfrsf12a	963	1209	584	128.778	84.0823	-0.615013	Down	5.83418e-18	1.00198e-15
Dgat2	2294	120	58	5.36574	3.50552	-0.614149	Down	0.00703748	0.0481529
Bcl2	1179	66	32	5.74212	3.76317	-0.609633	Down	0.0487522	0.186359
Vamp8	301	239	116	81.4467	53.433	-0.608125	Down	0.000152264	0.0025928
Pmepa1	693	981	477	145.204	95.434	-0.605503	Down	1.71686e-14	2.12785e-12
Zufsp	1992	146	71	7.51806	4.94182	-0.605317	Down	0.00328944	0.0277513
Cep112	3443	76	37	2.26422	1.48999	-0.603713	Down	0.0356426	0.150349
Ifi27	801	160	78	20.4894	13.5014	-0.601765	Down	0.00219206	0.0204286
Med6	1086	164	80	15.4902	10.2136	-0.600863	Down	0.00195284	0.0190251
Map9	2144	164	80	7.84623	5.17349	-0.600863	Down	0.00195284	0.0190405
Pgls	2376	576	281	24.8667	16.3975	-0.600738	Down	5.4913e-09	3.15868e-07
Prr11	1467	84	41	5.87342	3.875	-0.600005	Down	0.0278304	0.12597
Pggt1b	1558	272	133	17.9079	11.8359	-0.59742	Down	6.9191e-05	0.00134598
Alg6	2894	92	45	3.26085	2.15592	-0.596948	Down	0.0217824	0.108434
Ypel2	2166	139	68	6.58262	4.3528	-0.596717	Down	0.00464842	0.0359841
Arse	1836	750	367	41.9016	27.7148	-0.59635	Down	3.74368e-11	3.04098e-09
Basp1	1016	3308	1621	333.975	221.211	-0.594314	Down	1.05105e-43	7.43279e-41
Exosc3	850	261	128	31.4966	20.879	-0.593145	Down	0.000107874	0.00192986
Fam213a	1184	320	157	27.723	18.3851	-0.592547	Down	1.81077e-05	0.000447923
Lrrc28	2914	110	54	3.87209	2.56934	-0.591711	Down	0.012641	0.073168
